# Supplementary material for: 3-Fluoro-N-(p-tol­yl)benzamide
Source: Acta Crystallogr Sect E Struct Rep Online. 2008 Oct 11;64(Pt 11):o2098. doi: 10.1107/S160053680803225X (PMC2959722; doi:10.1107/S160053680803225X)
Supplement: Supplementary file 2 [file e-64-o2098-Isup2.hkl]

# 
# h,k,l, Fc-squared, Fo-squared, sigma(Fo-squared) and status flag 
# 
data_I
_shelx_title '  08061409' 
_shelx_refln_list_code          4 
_shelx_F_calc_maximum      354.77 
_exptl_crystal_F_000       960.00 
_reflns_d_resolution_high  0.7110 
 
loop_ 
 _symmetry_equiv_pos_as_xyz 
 'x, y, z' 
 '-x, y, -z+1/2' 
 'x+1/2, y+1/2, z' 
 '-x+1/2, y+1/2, -z+1/2' 
 '-x, -y, -z' 
 'x, -y, z-1/2' 
 '-x+1/2, -y+1/2, -z' 
 'x+1/2, -y+1/2, z-1/2' 
 
_cell_length_a    27.6446 
_cell_length_b     5.2618 
_cell_length_c    15.8920 
_cell_angle_alpha  90.000 
_cell_angle_beta   93.519 
_cell_angle_gamma  90.000 
 
_shelx_F_squared_multiplier     1.000 
 
loop_ 
 _refln_index_h 
 _refln_index_k 
 _refln_index_l 
 _refln_F_squared_calc 
 _refln_F_squared_meas 
 _refln_F_squared_sigma 
 _refln_observed_status 
   6   0   0     8025.11     7235.51    207.91 o 
   8   0   0      987.10      795.71     17.42 o 
  10   0   0     6199.71     5735.02    158.30 o 
  12   0   0     3190.19     3352.68    158.82 o 
  14   0   0       26.53       39.73      3.55 o 
  16   0   0      472.26      438.72     13.41 o 
  18   0   0      209.50      149.45      5.88 o 
  20   0   0       19.94       15.30      2.38 o 
  22   0   0      889.88      663.24     88.64 o 
  24   0   0      225.39      151.49     29.52 o 
  26   0   0      554.37      273.87     40.91 o 
  28   0   0       43.03       29.09      4.50 o 
  30   0   0        0.29       -0.10      2.83 o 
  32   0   0        0.00        0.01      3.24 o 
  34   0   0        3.18        6.98      3.33 o 
  36   0   0        4.15        9.31      4.44 o 
  38   0   0       10.62       17.92     10.49 o 
   1   1   0     1887.66     1777.15     20.33 o 
   3   1   0       83.84       63.35     19.57 o 
   5   1   0     2616.73     2180.12     83.56 o 
   7   1   0      585.28      470.15      8.54 o 
   9   1   0       64.32       62.90      2.04 o 
  11   1   0        0.80        0.45      0.98 o 
  13   1   0     3713.97     3793.36    104.25 o 
  15   1   0       49.71       44.05      2.05 o 
  17   1   0      211.78      199.45      7.32 o 
  19   1   0      534.01      567.09     30.35 o 
  21   1   0      261.72      286.98     20.21 o 
  23   1   0        0.31        7.34      2.19 o 
  25   1   0       11.00       11.73      2.73 o 
  27   1   0      129.82      102.72      5.77 o 
  29   1   0        0.00       -1.27      1.54 o 
  31   1   0        3.79        0.40      1.62 o 
  33   1   0        1.32        4.18      2.92 o 
  35   1   0       25.54       27.06      5.79 o 
  37   1   0        4.66       10.71      5.06 o 
   0   2   0     1376.34     1295.23     23.65 o 
   2   2   0       37.93       83.62     12.94 o 
   4   2   0     6487.79     6385.70    130.74 o 
   6   2   0      812.27      726.43     17.49 o 
   8   2   0      650.17      558.09     28.76 o 
  10   2   0      304.98      270.80     36.37 o 
  12   2   0       92.95       95.84      5.02 o 
  14   2   0       61.03       65.82      2.78 o 
  16   2   0       63.25       49.08      3.79 o 
  18   2   0      156.50      163.24     24.04 o 
  20   2   0     1391.20     1613.25    165.46 o 
  22   2   0      850.65     1024.63     65.73 o 
  24   2   0       66.65      172.86     49.94 o 
  26   2   0        0.55        0.88      1.50 o 
  28   2   0        5.02        4.15      2.46 o 
  30   2   0        7.63       15.90      7.08 o 
  32   2   0        0.15        4.14      8.70 o 
  34   2   0        0.86        3.15      5.87 o 
  36   2   0        2.11        8.12      8.31 o 
   1   3   0       81.73       67.84      2.98 o 
   3   3   0       54.07       44.86      2.59 o 
   5   3   0      933.76     1011.25     30.23 o 
   7   3   0      895.21     1021.06     31.90 o 
   9   3   0       70.35       54.78      2.69 o 
  11   3   0       27.99       27.53      4.24 o 
  13   3   0       11.53       17.71      4.29 o 
  15   3   0       19.05       19.70      5.20 o 
  17   3   0      305.78      982.20    221.45 o 
  19   3   0      595.68      891.83     53.30 o 
  21   3   0      180.82      624.84    238.29 o 
  23   3   0       10.93       26.41     13.85 o 
  25   3   0        0.17        1.76      5.05 o 
  27   3   0        8.27       12.51      7.80 o 
  29   3   0        1.99        4.79      7.03 o 
  31   3   0       11.87       18.15      9.33 o 
  33   3   0        1.38        6.07      8.03 o 
  35   3   0        1.00       -0.57      5.61 o 
   0   4   0      272.21      269.90     16.08 o 
   2   4   0      266.74      255.69     16.21 o 
   4   4   0      243.08      243.99     12.77 o 
   6   4   0        7.64        4.98      2.23 o 
   8   4   0        0.01        0.59      1.20 o 
  10   4   0       44.22       41.34      2.87 o 
  12   4   0        4.90        2.30      1.19 o 
  14   4   0      108.59      117.39      8.74 o 
  16   4   0      147.15      243.12     29.04 o 
  20   4   0        0.84       -4.58      6.77 o 
  22   4   0       30.54       16.31     11.19 o 
  24   4   0        6.70       15.79      9.61 o 
  26   4   0        5.03        9.11      9.44 o 
  28   4   0        1.56        4.96      8.38 o 
  30   4   0       11.69       12.32      9.78 o 
  32   4   0        0.27        0.69      7.56 o 
   1   5   0      662.61      629.15     62.35 o 
   3   5   0      105.97       99.11      6.39 o 
   5   5   0      379.18      397.22     41.38 o 
   7   5   0        0.00       -1.56      1.56 o 
   9   5   0       22.48       16.29      8.52 o 
  11   5   0       12.33        8.87      3.29 o 
  13   5   0        4.88        2.82      1.33 o 
  15   5   0       86.74      141.82     16.72 o 
  17   5   0        0.43        4.38      7.15 o 
  19   5   0       15.63       25.20     11.81 o 
  21   5   0        0.69        4.50      7.53 o 
  23   5   0        0.29        0.04      5.28 o 
  25   5   0        9.15       14.48     10.27 o 
  27   5   0        5.53        9.11     11.63 o 
   0   6   0        2.68        7.28      3.63 o 
   2   6   0       18.35       17.45      2.93 o 
   4   6   0        1.52        2.99      3.03 o 
   6   6   0       27.45       20.09      3.34 o 
   8   6   0       17.05        8.70      2.57 o 
  10   6   0        5.13       21.87     21.38 o 
  12   6   0        2.72       10.04      9.51 o 
  14   6   0       12.97       22.21     14.80 o 
  16   6   0        6.35       19.61     12.72 o 
  18   6   0        0.30        3.54      8.02 o 
  20   6   0        0.00        4.95      8.80 o 
  22   6   0        8.82       21.57     20.90 o 
   1   7   0        6.10       16.36      3.98 o 
   3   7   0        0.22        0.88      2.14 o 
   5   7   0        2.57        2.92      3.69 o 
   7   7   0        3.52        2.21      3.35 o 
   9   7   0        0.08       -0.66      3.15 o 
  11   7   0        2.10        3.66      5.35 o 
 -37   1   1       12.54       28.50     10.27 o 
 -35   1   1        0.94        1.76      2.27 o 
 -33   1   1       10.37       12.09      2.56 o 
 -31   1   1        0.10       -0.83      1.57 o 
 -29   1   1        2.00        2.30      1.43 o 
 -27   1   1       63.91       49.51      9.32 o 
 -25   1   1       45.74       25.26      3.72 o 
 -23   1   1       20.89       20.76      2.45 o 
 -21   1   1      488.91      583.76     27.93 o 
 -19   1   1       96.46      114.03      9.79 o 
 -17   1   1      380.51      399.48      9.21 o 
 -15   1   1        0.51        2.46      1.54 o 
 -13   1   1     1229.53     1352.47     23.40 o 
 -11   1   1      213.99      227.03      6.03 o 
  -9   1   1      208.62      242.33      4.93 o 
  -7   1   1      672.12      610.03     10.01 o 
  -5   1   1      271.55      200.20      5.57 o 
  -3   1   1     1001.51      958.58     16.87 o 
  -1   1   1    27264.06    25837.27    628.62 o 
   1   1   1     9198.33     8395.10    142.86 o 
   3   1   1     1659.33     1550.77     19.94 o 
   5   1   1      304.93      329.25      9.17 o 
   7   1   1      331.22      321.04     26.10 o 
   9   1   1      866.18      781.07     12.51 o 
  11   1   1       40.88       49.42      2.95 o 
  13   1   1     3920.87     3880.16    104.85 o 
  15   1   1       71.47       66.65      2.25 o 
  17   1   1        6.19        9.74      1.45 o 
  19   1   1      197.00      171.52      4.64 o 
  21   1   1       45.76       40.46      2.92 o 
  23   1   1      472.43      537.19     30.00 o 
  25   1   1       95.69       51.40      3.66 o 
  27   1   1       91.23       84.94      6.10 o 
  29   1   1        0.26        0.07      1.51 o 
  31   1   1        0.01       -0.95      1.82 o 
  33   1   1       51.82       44.28      5.50 o 
  35   1   1        0.58        7.85      3.57 o 
  37   1   1        3.82       16.30      7.15 o 
 -36   2   1        7.60       14.55      8.01 o 
 -34   2   1        3.61       44.04     12.49 o 
 -32   2   1       11.68       40.55     11.20 o 
 -30   2   1        0.36       -0.67      3.18 o 
 -28   2   1       20.69       20.35      4.57 o 
 -26   2   1       54.01       58.14      6.19 o 
 -24   2   1       11.57       37.86     10.31 o 
 -22   2   1      357.02      396.95     67.71 o 
 -20   2   1        6.06       60.36     65.40 o 
 -18   2   1     1067.15     1081.76     57.86 o 
 -16   2   1        0.10        1.10      0.97 o 
 -14   2   1       22.62       17.97      3.14 o 
 -12   2   1     1476.65     1475.81     62.36 o 
 -10   2   1      721.89      651.54     10.84 o 
  -8   2   1      203.37      263.41      7.87 o 
  -6   2   1     5019.80     4914.58     99.66 o 
  -4   2   1      999.19      870.57     15.32 o 
  -2   2   1     1879.53     1738.73     24.46 o 
   0   2   1     5176.18     4983.33     77.65 o 
   2   2   1      448.52      514.98     10.62 o 
   4   2   1     3442.87     3188.79     88.95 o 
   6   2   1      883.88      765.46     20.08 o 
   8   2   1        5.09        1.60      2.85 o 
  10   2   1     3973.30     3839.03     89.60 o 
  12   2   1        1.33       -0.89      2.64 o 
  14   2   1      259.16      267.60      9.71 o 
  16   2   1      200.01      220.75      9.96 o 
  18   2   1      253.93      165.38     53.45 o 
  20   2   1     1808.49     1779.29    371.54 o 
  22   2   1       28.85       19.44      3.69 o 
  24   2   1      291.06      277.95     64.38 o 
  26   2   1        2.89        2.48      0.95 o 
  28   2   1        5.50        4.72      1.70 o 
  30   2   1        5.64        3.19      4.92 o 
  32   2   1        5.16        8.92      6.53 o 
  34   2   1        2.05       -2.54      6.34 o 
  36   2   1        2.00        6.59      7.38 o 
 -35   3   1        0.48        3.75      7.44 o 
 -33   3   1        1.89        6.77      7.87 o 
 -31   3   1        2.24        7.08      8.97 o 
 -29   3   1        4.88       10.75      8.93 o 
 -27   3   1        9.00       10.75      8.21 o 
 -25   3   1        9.55        6.08      7.29 o 
 -23   3   1       38.99       93.92     14.79 o 
 -21   3   1      445.38      692.54     34.62 o 
 -19   3   1      310.51      906.77    155.88 o 
 -17   3   1     1869.69     2077.83    289.79 o 
 -15   3   1      364.76      366.25     51.38 o 
 -13   3   1      218.72      240.82     13.27 o 
 -11   3   1        2.79        1.42      1.23 o 
  -9   3   1      593.37      654.98     22.69 o 
  -7   3   1       52.52       40.74      4.00 o 
  -5   3   1     1252.57     1329.88     33.17 o 
  -3   3   1       10.71       17.28      4.06 o 
  -1   3   1      138.07      146.24      3.48 o 
   1   3   1        0.82        1.22      0.98 o 
   3   3   1       97.37      105.80      8.56 o 
   5   3   1     4483.24     4824.07    118.15 o 
   7   3   1      624.66      589.74     14.60 o 
   9   3   1        1.82       -0.24      1.02 o 
  11   3   1      411.69      451.82     16.86 o 
  13   3   1       94.73       97.62      6.96 o 
  15   3   1      465.40      561.72     27.18 o 
  17   3   1       77.47      194.12     32.21 o 
  19   3   1      146.12      562.39    251.81 o 
  21   3   1      110.16      201.40     13.60 o 
  23   3   1       46.41       63.41     18.68 o 
  25   3   1       12.91       14.11      6.97 o 
  27   3   1        9.91       12.32      8.35 o 
  29   3   1       29.63       45.02     15.73 o 
  31   3   1       19.38       32.89     11.33 o 
  33   3   1        0.27       11.48     12.04 o 
  35   3   1        1.74       13.58     10.69 o 
 -32   4   1        9.08       18.13     11.90 o 
 -30   4   1        0.46        5.24      8.16 o 
 -28   4   1       19.53       19.85     10.47 o 
 -26   4   1        8.71        9.98      9.85 o 
 -24   4   1        0.04        5.91      7.44 o 
 -22   4   1       52.50      108.64     22.78 o 
 -20   4   1        1.59       -2.64      6.25 o 
 -18   4   1        0.22        7.78      7.24 o 
 -16   4   1       83.78      299.59    133.13 o 
 -14   4   1        0.02       12.53     25.40 o 
 -12   4   1       14.13       10.08      2.56 o 
 -10   4   1       47.70       47.67     11.17 o 
  -8   4   1        3.13        3.21      2.32 o 
  -6   4   1      177.73      173.27     13.89 o 
  -4   4   1      174.65      148.36     20.52 o 
  -2   4   1      432.69      441.30     28.03 o 
   0   4   1       53.51       47.62      3.62 o 
   2   4   1      149.12      155.71     13.18 o 
   4   4   1        0.04       -1.57      1.57 o 
   6   4   1      249.16      242.44     25.76 o 
   8   4   1        1.33        1.21      1.14 o 
  10   4   1       52.43       49.90      9.76 o 
  12   4   1       27.24       26.57      5.79 o 
  14   4   1       19.87       25.73      6.44 o 
  16   4   1       36.14       30.38      7.85 o 
  18   4   1      353.97      573.01     31.48 o 
  20   4   1        3.64       -5.78      6.73 o 
  22   4   1        9.02       15.86      9.06 o 
  24   4   1       29.01       29.67     16.14 o 
  26   4   1        2.36        3.86      7.18 o 
  28   4   1        4.80       15.25     11.24 o 
  30   4   1        1.18        1.43      7.37 o 
  32   4   1        2.19        2.36      9.58 o 
 -27   5   1        0.05        5.16      8.72 o 
 -25   5   1        1.36        8.74     10.12 o 
 -23   5   1        2.83        9.00      9.66 o 
 -21   5   1       15.54       15.35      9.61 o 
 -19   5   1        9.68       17.49     10.28 o 
 -17   5   1        5.82       11.42     10.49 o 
 -15   5   1        0.70      115.77     40.57 o 
 -13   5   1        2.84        3.45      4.92 o 
 -11   5   1        2.12        3.72      4.17 o 
  -9   5   1       44.55       40.02     14.64 o 
  -7   5   1        1.27        1.63      2.35 o 
  -5   5   1       46.58       51.70      4.74 o 
  -3   5   1       34.22       28.57      3.52 o 
  -1   5   1        3.44       11.71      2.98 o 
   1   5   1       23.81      127.94     81.47 o 
   3   5   1      165.96      212.94     24.01 o 
   5   5   1        1.31        3.39      2.19 o 
   7   5   1       67.98       99.13     27.31 o 
   9   5   1       13.35        8.91      4.14 o 
  11   5   1        5.47        3.16      2.76 o 
  13   5   1        0.65        1.04      5.12 o 
  15   5   1        0.07        4.06      6.50 o 
  17   5   1        6.97        2.83      7.21 o 
  19   5   1        0.00        7.44     12.12 o 
  21   5   1        3.50       12.15     12.03 o 
  23   5   1        6.23       13.12      9.74 o 
  25   5   1        0.22        3.75      7.88 o 
  27   5   1        0.05       13.38     11.50 o 
 -22   6   1        2.58        4.84     10.55 o 
 -20   6   1        7.87       13.83     11.96 o 
 -18   6   1        0.96        7.49      8.54 o 
 -16   6   1        2.75        5.72     10.91 o 
 -14   6   1        1.38       13.41      9.04 o 
 -12   6   1        2.35        0.53      5.04 o 
 -10   6   1        5.37        5.39      6.49 o 
  -8   6   1        7.52       16.98     16.40 o 
  -6   6   1        0.62        0.63      2.97 o 
  -4   6   1       31.98       25.54      3.06 o 
  -2   6   1      101.64       83.72      5.59 o 
   0   6   1       13.77       17.38      3.11 o 
   2   6   1       19.67       14.85      2.67 o 
   4   6   1        4.42        4.11      2.35 o 
   6   6   1        6.83        4.01      2.50 o 
   8   6   1        0.01        0.44      1.63 o 
  10   6   1       24.66       34.58      9.49 o 
  12   6   1        0.67        1.77      4.96 o 
  14   6   1       19.58       36.04      8.94 o 
  16   6   1        4.76       12.82      6.40 o 
  18   6   1        0.26        1.46      4.31 o 
  20   6   1        0.06        5.39      8.34 o 
  22   6   1        5.44        8.59      8.63 o 
 -11   7   1        1.88        6.39      5.26 o 
  -9   7   1        1.87        0.72      4.10 o 
  -7   7   1        2.78        2.85      4.45 o 
  -5   7   1        0.86        7.42      4.56 o 
  -3   7   1        0.03        2.04      2.69 o 
  -1   7   1        7.16       14.10      4.01 o 
   1   7   1       12.53       14.72      3.40 o 
   3   7   1        4.08        4.89      2.58 o 
   5   7   1        1.63       14.16      6.75 o 
   7   7   1        0.63       11.27      5.31 o 
   9   7   1        1.68        2.55      3.77 o 
  11   7   1        2.02       -1.37      4.10 o 
 -38   0   2       89.89      167.73     20.82 o 
 -36   0   2        2.21        7.55      4.21 o 
 -34   0   2        1.57       -0.49      2.16 o 
 -32   0   2        3.62        6.22      4.08 o 
 -30   0   2      127.13      110.22     11.83 o 
 -28   0   2       30.84       36.28      8.95 o 
 -26   0   2        4.23        8.35      3.94 o 
 -24   0   2        0.24       -2.11      2.29 o 
 -22   0   2      116.90      102.01      8.25 o 
 -20   0   2        1.01        0.76      2.11 o 
 -18   0   2      148.86      152.38     13.43 o 
 -16   0   2      853.00      998.15     76.54 o 
 -14   0   2    13716.95    16542.83    668.35 o 
 -12   0   2    24884.70    26639.71   1212.59 o 
 -10   0   2      879.26     1017.67     25.93 o 
  -8   0   2    10823.45    10336.10    339.96 o 
  -6   0   2      345.93      303.64      9.07 o 
  -4   0   2     2764.03     2588.69    102.10 o 
   2   0   2      347.89      317.41      7.18 o 
   4   0   2      119.77       92.80      2.54 o 
   6   0   2     5289.16     4719.91     87.12 o 
   8   0   2      386.01      336.70      9.18 o 
  10   0   2     4622.55     3923.39     71.77 o 
  12   0   2    14715.33    15587.97    481.04 o 
  14   0   2     5592.93     5920.66    174.67 o 
  16   0   2       23.63       26.15      2.88 o 
  18   0   2      297.08      258.75     13.69 o 
  20   0   2        0.14       -1.42      1.78 o 
  22   0   2        4.46        3.93      2.16 o 
  24   0   2      121.31       61.62      6.00 o 
  26   0   2        0.09        0.53      1.63 o 
  28   0   2       65.43       51.10     14.11 o 
  30   0   2       11.18        8.83      3.58 o 
  32   0   2        0.85       -0.55      2.23 o 
  34   0   2        0.45        0.42      2.64 o 
  36   0   2        4.87        8.15      4.52 o 
  38   0   2       36.72       54.18     12.77 o 
 -37   1   2        0.26       16.45     13.22 o 
 -35   1   2        3.14        7.65      3.01 o 
 -33   1   2        1.98        8.80      2.93 o 
 -31   1   2        2.37        1.07      1.30 o 
 -29   1   2       16.81       13.20      2.66 o 
 -27   1   2       50.49       45.88      5.40 o 
 -25   1   2        1.21        4.34      2.07 o 
 -23   1   2      121.16      115.28      5.86 o 
 -21   1   2      537.67      646.26     31.02 o 
 -19   1   2      195.79      195.91      7.64 o 
 -17   1   2     1019.78     1113.70     38.25 o 
 -15   1   2      136.01      126.65      5.25 o 
 -13   1   2      673.62      630.64     21.00 o 
 -11   1   2      198.88      193.34      9.43 o 
  -9   1   2      322.46      315.04      6.60 o 
  -7   1   2     1458.90     1330.44     21.48 o 
  -5   1   2      460.72      402.68      8.77 o 
  -3   1   2    15047.10    14462.82    324.63 o 
  -1   1   2      762.04      714.59     12.89 o 
   1   1   2     3919.12     3789.94     54.09 o 
   3   1   2      311.59      248.45      3.71 o 
   5   1   2    13615.87    11597.86    354.84 o 
   7   1   2     1557.29     1358.46     21.90 o 
   9   1   2     1508.18     1417.12     30.74 o 
  11   1   2     3691.33     3438.94    104.81 o 
  13   1   2      898.71      755.11     39.56 o 
  15   1   2       72.85       59.37      3.57 o 
  17   1   2        0.79        0.37      1.12 o 
  19   1   2       66.39       49.74      2.72 o 
  21   1   2      250.93      234.88     11.40 o 
  23   1   2      328.15      343.90     22.62 o 
  25   1   2       99.19       76.22      5.46 o 
  27   1   2       46.86       36.66      3.33 o 
  29   1   2       10.69        8.54      1.98 o 
  31   1   2        0.17        2.76      1.69 o 
  33   1   2       19.38       19.09      5.41 o 
  35   1   2       16.34       30.66      6.46 o 
  37   1   2        0.08        3.46      4.36 o 
 -36   2   2        1.04        6.04     10.94 o 
 -34   2   2       29.70       97.35     38.13 o 
 -32   2   2        0.94       11.13      8.19 o 
 -30   2   2        0.32        0.63      1.50 o 
 -28   2   2        2.28        1.50      1.49 o 
 -26   2   2        5.93        8.70      4.66 o 
 -24   2   2      105.51      116.23      9.30 o 
 -22   2   2      191.61      317.27     95.77 o 
 -20   2   2      113.71      123.66      6.04 o 
 -18   2   2     1343.26     1547.55     66.42 o 
 -16   2   2      377.84      388.02     15.77 o 
 -14   2   2        0.74       -0.89      1.15 o 
 -12   2   2        0.49        5.40      3.00 o 
 -10   2   2      345.60      377.90      8.89 o 
  -8   2   2     2648.18     3016.18     48.00 o 
  -6   2   2       10.64       14.41      2.39 o 
  -4   2   2      471.94      468.20      9.72 o 
  -2   2   2      445.03      510.06     10.83 o 
   0   2   2     1330.19     1430.64     26.35 o 
   2   2   2        0.86       18.04     12.55 o 
   4   2   2     2173.20     2079.67     28.10 o 
   6   2   2      223.32      192.11      4.74 o 
   8   2   2     2679.84     3128.82     87.07 o 
  10   2   2      655.86      766.34     19.78 o 
  12   2   2      621.65      661.78     18.11 o 
  14   2   2       38.80       36.60      5.06 o 
  16   2   2       98.98       85.33      8.72 o 
  18   2   2      981.06     1156.56     31.93 o 
  20   2   2       19.76       14.52      5.06 o 
  22   2   2       18.56       16.04      4.46 o 
  24   2   2        8.22       30.47     38.37 o 
  26   2   2        9.07        6.40      2.06 o 
  28   2   2       17.02       13.43      4.20 o 
  30   2   2       11.81       12.94      6.61 o 
  32   2   2       24.22       27.24      9.70 o 
  34   2   2        6.81        8.39      6.92 o 
  36   2   2        0.00        1.24      5.48 o 
 -35   3   2        0.59       -2.56      6.82 o 
 -33   3   2        7.75       15.54     11.34 o 
 -31   3   2        5.32      113.76     23.53 o 
 -29   3   2       12.61       21.04     10.00 o 
 -27   3   2        4.04        4.13      6.55 o 
 -25   3   2        8.78       31.50     18.80 o 
 -23   3   2       62.51       61.56     11.87 o 
 -21   3   2       58.73       58.93     17.97 o 
 -19   3   2     1002.24     1237.61     60.36 o 
 -17   3   2       63.14      165.38    121.96 o 
 -15   3   2      267.11      275.55      8.31 o 
 -13   3   2       44.42       42.07      2.76 o 
 -11   3   2       71.11       72.96      3.31 o 
  -9   3   2      120.57      112.42      3.97 o 
  -7   3   2     1877.43     1979.95     69.73 o 
  -5   3   2      252.23      268.45      8.30 o 
  -3   3   2       71.54       54.53      2.81 o 
  -1   3   2       40.17       42.08      2.15 o 
   1   3   2        0.01       -0.17      0.92 o 
   3   3   2        0.61       -1.08      1.08 o 
   5   3   2      756.31      811.11     21.07 o 
   7   3   2      561.16      560.28     26.14 o 
   9   3   2       42.66       26.80      5.42 o 
  11   3   2        0.24       -0.01      2.80 o 
  13   3   2       25.95       26.74      5.07 o 
  15   3   2      346.78      437.47     17.98 o 
  17   3   2      652.02      817.58     41.84 o 
  19   3   2      957.39     1394.03     45.31 o 
  21   3   2       10.87        0.03      3.51 o 
  23   3   2        6.21       12.39      6.84 o 
  25   3   2        1.63        8.01      5.06 o 
  27   3   2        0.97        4.06      5.55 o 
  29   3   2        1.72       -2.47      6.21 o 
  31   3   2        5.27        4.06      7.39 o 
  33   3   2       22.68       36.84     13.55 o 
  35   3   2        0.17        0.28      5.20 o 
 -32   4   2        2.50       12.49     10.63 o 
 -30   4   2        0.93        6.17      8.81 o 
 -28   4   2        1.16        4.98      9.91 o 
 -26   4   2        0.48        7.21      9.26 o 
 -24   4   2        2.73        3.63      7.40 o 
 -22   4   2       17.05       10.32      8.50 o 
 -20   4   2       69.44      106.35     15.10 o 
 -18   4   2        1.41        9.59     32.54 o 
 -16   4   2       92.11      104.87     15.49 o 
 -14   4   2       85.11       79.54      8.48 o 
 -12   4   2       70.75       86.85      9.27 o 
 -10   4   2      126.30      126.10      9.58 o 
  -8   4   2      441.67      493.18     18.81 o 
  -6   4   2        8.03        7.23      2.65 o 
  -4   4   2        3.06        1.98      1.48 o 
  -2   4   2      426.42      410.28     26.75 o 
   0   4   2       25.71       29.02      2.81 o 
   2   4   2       77.39       64.38      5.40 o 
   4   4   2      977.09     1102.88     35.01 o 
   6   4   2      514.89      561.48     22.36 o 
   8   4   2        6.23        4.66      1.08 o 
  10   4   2      178.11      140.93     36.62 o 
  12   4   2       57.96       91.04      9.77 o 
  14   4   2       90.10      116.27     10.67 o 
  16   4   2       28.16       30.81      7.98 o 
  18   4   2      200.12      343.30     56.80 o 
  20   4   2       44.38       64.45     13.23 o 
  22   4   2        1.50       15.38     12.50 o 
  24   4   2       16.60       26.14     12.01 o 
  26   4   2       11.46       40.19     16.40 o 
  28   4   2        6.06       14.76     12.36 o 
  30   4   2       10.63       18.70     11.78 o 
  32   4   2        0.48       -1.24      8.41 o 
 -27   5   2        5.74        3.50      8.97 o 
 -25   5   2        1.25        3.53      7.95 o 
 -23   5   2       24.52       40.96     13.14 o 
 -21   5   2        7.50       21.07     11.15 o 
 -19   5   2        2.14       15.67     11.52 o 
 -17   5   2       39.43       50.54     29.14 o 
 -15   5   2       44.64       30.48      3.74 o 
 -13   5   2      130.96      146.79     24.86 o 
 -11   5   2       11.07       10.91      2.64 o 
  -9   5   2       80.84       60.97     12.69 o 
  -7   5   2      415.86      341.24    112.72 o 
  -5   5   2        6.31        0.24      2.14 o 
  -3   5   2      300.66      269.52     29.80 o 
  -1   5   2      158.71      120.76     15.21 o 
   1   5   2      185.92      140.75     19.79 o 
   3   5   2      330.63      337.29     48.66 o 
   5   5   2      254.40      198.45     20.78 o 
   7   5   2      221.98      207.03     32.94 o 
   9   5   2       23.98       15.31      5.63 o 
  11   5   2      109.63       76.70     25.80 o 
  13   5   2       75.89      120.79     13.63 o 
  15   5   2       16.09       17.97      9.70 o 
  17   5   2        0.24        1.18      5.61 o 
  19   5   2        0.40       -2.29      6.78 o 
  21   5   2        0.06        4.70      8.24 o 
  23   5   2        6.43       18.78     18.75 o 
  25   5   2        0.01        3.11      7.87 o 
  27   5   2        9.34       27.05     23.46 o 
 -22   6   2        0.70        3.67      9.95 o 
 -20   6   2        0.43        9.66      9.30 o 
 -18   6   2        0.04       -0.23      6.66 o 
 -16   6   2        0.09        3.18      7.86 o 
 -14   6   2        0.52       -0.73      5.40 o 
 -12   6   2        0.01       -0.31      4.51 o 
 -10   6   2        0.01       -0.10      2.13 o 
  -8   6   2       65.27       61.27     14.17 o 
  -6   6   2        0.00        0.76      2.29 o 
  -4   6   2       39.17       34.00      3.74 o 
  -2   6   2       17.84       30.73      6.97 o 
   0   6   2        3.89        5.50      2.16 o 
   2   6   2        0.12        0.70      1.64 o 
   4   6   2        3.59        1.18      1.78 o 
   6   6   2       50.36       41.17      9.40 o 
   8   6   2        4.84        0.98      3.43 o 
  10   6   2        0.02        5.45      5.28 o 
  12   6   2        1.04        6.66      7.65 o 
  14   6   2        0.05        1.15      4.75 o 
  16   6   2        6.98       14.66      8.69 o 
  18   6   2        2.70       -2.36      8.13 o 
  20   6   2        2.99        2.80      7.45 o 
  22   6   2        0.15        4.12      7.40 o 
 -11   7   2        1.09       -1.26      4.86 o 
  -9   7   2        2.32        2.85      3.79 o 
  -7   7   2        1.23        4.93      3.85 o 
  -5   7   2        0.11        7.44      2.77 o 
  -3   7   2        0.55        5.11      2.52 o 
  -1   7   2        1.66        9.49      3.84 o 
   1   7   2        1.01        5.03      2.61 o 
   3   7   2        2.39        7.09      4.70 o 
   5   7   2        1.92        7.68      5.64 o 
   7   7   2        0.45       -1.17      6.20 o 
   9   7   2        1.27        0.20      3.39 o 
  11   7   2        0.76       10.23      6.89 o 
 -37   1   3        1.39       -4.67      5.29 o 
 -35   1   3       11.96       11.53      3.42 o 
 -33   1   3       27.93       32.52      4.34 o 
 -31   1   3        1.36        0.29      2.01 o 
 -29   1   3        5.77        8.30      2.41 o 
 -27   1   3      107.39       76.06      5.77 o 
 -25   1   3      277.25      301.98     32.25 o 
 -23   1   3        3.57        0.09      2.40 o 
 -21   1   3       65.22       77.30     11.58 o 
 -19   1   3      583.99      693.35     24.76 o 
 -17   1   3       83.11       86.42      4.37 o 
 -15   1   3      676.36      714.48     20.52 o 
 -13   1   3      157.77      186.39      6.66 o 
 -11   1   3       26.40       31.56      3.61 o 
  -9   1   3      386.49      388.81      8.36 o 
  -7   1   3     1424.41     1414.21     22.87 o 
  -5   1   3       56.04       47.82      3.16 o 
  -3   1   3     2664.65     2852.99     53.96 o 
  -1   1   3    38663.32    41188.36   1313.19 o 
   1   1   3    12387.26    12361.80    245.82 o 
   3   1   3     7524.35     7215.77    122.25 o 
   5   1   3     2255.88     1915.63     24.53 o 
   7   1   3      338.56      309.61      6.91 o 
   9   1   3     2713.06     2819.97     73.56 o 
  11   1   3       50.26       35.29      2.52 o 
  13   1   3     1672.19     1635.56     35.61 o 
  15   1   3     1423.17     1303.87     56.43 o 
  17   1   3      153.04      126.29      4.51 o 
  19   1   3      270.52      215.25      6.49 o 
  21   1   3      569.11      584.64     22.90 o 
  23   1   3       85.15       67.34      7.33 o 
  25   1   3      177.92      140.64     14.43 o 
  27   1   3        2.55        1.58      1.55 o 
  29   1   3        1.03       -0.57      1.44 o 
  31   1   3        0.02       -1.07      1.59 o 
  33   1   3       24.74       29.18      8.18 o 
  35   1   3        2.11       10.25      5.73 o 
  37   1   3       28.61       55.22      7.55 o 
 -36   2   3        4.07        7.27      4.21 o 
 -34   2   3        8.58       33.91     10.40 o 
 -32   2   3       10.93       22.86      9.78 o 
 -30   2   3       27.28       27.92      5.39 o 
 -28   2   3        1.10        1.03      1.56 o 
 -26   2   3       68.79       71.95      9.39 o 
 -24   2   3       48.31       64.18      7.80 o 
 -22   2   3      357.00      509.37     15.09 o 
 -20   2   3      583.37      710.68     24.96 o 
 -18   2   3      906.27      990.66     21.97 o 
 -16   2   3        1.07       -2.31      2.34 o 
 -14   2   3       14.15       16.10      2.50 o 
 -12   2   3     2034.19     1931.65     35.57 o 
 -10   2   3       46.13       34.84      3.10 o 
  -8   2   3     2615.54     2731.81     45.76 o 
  -6   2   3     3720.44     3894.03     75.04 o 
  -4   2   3      177.08      186.24      5.04 o 
  -2   2   3        2.63        1.82      1.03 o 
   0   2   3       74.66       95.96      9.34 o 
   2   2   3     1896.03     1888.57     39.87 o 
   4   2   3      794.32      778.11     20.58 o 
   6   2   3      844.99      821.97     30.24 o 
   8   2   3      909.40      996.21     21.41 o 
  10   2   3     1427.38     1437.04     76.05 o 
  12   2   3        1.34        0.20      2.06 o 
  14   2   3      189.93      173.03      7.98 o 
  16   2   3     1278.91     1381.11     34.38 o 
  18   2   3       93.07       99.55     10.11 o 
  20   2   3        4.25       -5.75      5.89 o 
  22   2   3      177.29      193.74     11.47 o 
  24   2   3       24.65       19.09      4.91 o 
  26   2   3        0.17        2.82      4.15 o 
  28   2   3       10.02        6.66      5.29 o 
  30   2   3        2.76       -1.92      4.82 o 
  32   2   3        3.53        3.99      5.29 o 
  34   2   3        0.42       -2.27      4.19 o 
  36   2   3       10.42       19.23     11.06 o 
 -35   3   3        0.03        1.52     15.25 o 
 -33   3   3        0.25        0.87      6.33 o 
 -31   3   3       43.23      132.22     18.71 o 
 -29   3   3       12.46       16.26      9.96 o 
 -27   3   3       11.48       15.95     12.89 o 
 -25   3   3       79.76       97.85      5.11 o 
 -23   3   3      212.47      107.67     79.79 o 
 -21   3   3      107.22      146.26     34.59 o 
 -19   3   3        4.85       31.84     25.46 o 
 -17   3   3      443.65      544.62     28.96 o 
 -15   3   3       14.46       10.52      1.67 o 
 -13   3   3      280.56      289.04      8.86 o 
 -11   3   3      339.42      425.22      8.42 o 
  -9   3   3      475.34      532.63     16.56 o 
  -7   3   3      379.83      373.38     11.66 o 
  -5   3   3     1096.19     1341.55     27.08 o 
  -3   3   3      141.29      113.67      7.15 o 
  -1   3   3      378.64      341.34      7.34 o 
   1   3   3       56.51       67.81      9.78 o 
   3   3   3     1239.83     1413.91     21.24 o 
   5   3   3       61.99       56.68      3.21 o 
   7   3   3      239.22      255.07     14.68 o 
   9   3   3        0.40        1.24      0.89 o 
  11   3   3      330.47      440.44     28.43 o 
  13   3   3       37.74       35.94      5.23 o 
  15   3   3      204.31      266.65     13.44 o 
  17   3   3      597.20      809.80     43.82 o 
  19   3   3        3.73      177.36    140.04 o 
  21   3   3       45.16       46.06      8.13 o 
  23   3   3        0.70        6.59      5.94 o 
  25   3   3       19.00       27.99      7.73 o 
  27   3   3        5.68       21.36      9.33 o 
  29   3   3        0.17       -0.82      5.75 o 
  31   3   3        0.00        0.56      5.78 o 
  33   3   3        0.01       -1.48      5.19 o 
 -32   4   3        1.30        5.61     10.89 o 
 -30   4   3        3.46        9.50     11.85 o 
 -28   4   3        7.63        1.69      8.29 o 
 -26   4   3        8.00       15.43     10.15 o 
 -24   4   3        0.82        6.62      8.01 o 
 -22   4   3        1.90        1.28      5.90 o 
 -20   4   3      121.32      154.23     26.09 o 
 -18   4   3      115.55      135.15     15.04 o 
 -16   4   3       31.66       37.48      8.17 o 
 -14   4   3        5.14        1.04      1.70 o 
 -12   4   3       61.96       67.46      4.94 o 
 -10   4   3        9.82       12.97      2.74 o 
  -8   4   3        2.93        3.67      1.96 o 
  -6   4   3        0.95        0.53      1.90 o 
  -4   4   3       13.28       12.82      2.39 o 
  -2   4   3       14.49       18.88      2.86 o 
   0   4   3      216.41      219.45     13.45 o 
   2   4   3       21.17       22.98      3.17 o 
   4   4   3      510.47      564.10     48.98 o 
   6   4   3       53.46       38.66      4.22 o 
   8   4   3       30.23       21.86      2.10 o 
  10   4   3       35.86       26.15      7.62 o 
  12   4   3      159.58      202.13     18.06 o 
  14   4   3      148.06      253.26     28.76 o 
  16   4   3      141.94      255.77     22.70 o 
  18   4   3      155.51      281.92     57.83 o 
  20   4   3        5.80        1.74      6.78 o 
  22   4   3       25.61       30.59     11.60 o 
  24   4   3        6.77       13.26      8.25 o 
  26   4   3       12.54       38.64     15.26 o 
  28   4   3        3.32        1.90      9.07 o 
  30   4   3        1.65        2.67      5.28 o 
 -27   5   3        0.03        2.76      8.41 o 
 -25   5   3        1.56        1.23      7.36 o 
 -23   5   3        4.38       34.27     32.36 o 
 -21   5   3        3.24        1.74      7.15 o 
 -19   5   3        3.57       10.02      9.09 o 
 -17   5   3       18.19       26.76     30.04 o 
 -15   5   3        3.12        5.15      9.18 o 
 -13   5   3       15.40       39.68     41.72 o 
 -11   5   3        8.33       10.56      5.15 o 
  -9   5   3        3.45        0.33      2.22 o 
  -7   5   3       63.39       79.06     20.34 o 
  -5   5   3       14.15       15.45      3.73 o 
  -3   5   3       83.98       66.48      5.56 o 
  -1   5   3        0.20        3.35      2.00 o 
   1   5   3       26.32       33.91      8.98 o 
   3   5   3       15.08       24.64      9.51 o 
   5   5   3       81.55       75.55      7.79 o 
   7   5   3       28.38       35.75     17.52 o 
   9   5   3        9.49        5.79      1.79 o 
  11   5   3        9.97       20.79     26.36 o 
  13   5   3        2.27       -0.80      3.44 o 
  15   5   3        8.09        9.50      5.61 o 
  17   5   3        4.39        5.06      5.19 o 
  19   5   3        0.88        0.69      5.17 o 
  21   5   3        2.09        6.48      5.79 o 
  23   5   3        3.96        7.84      6.88 o 
  25   5   3        0.36        5.33      6.28 o 
  27   5   3        0.00        1.46      6.56 o 
 -22   6   3        2.21        4.95      9.75 o 
 -20   6   3        0.02       -2.38      7.79 o 
 -18   6   3        0.00       -2.31      6.75 o 
 -16   6   3        5.45        9.83      9.76 o 
 -14   6   3        5.13       -0.13      4.38 o 
 -12   6   3        2.70        1.22      5.40 o 
 -10   6   3       19.96       13.78      4.96 o 
  -8   6   3        1.99        2.05      2.61 o 
  -6   6   3       22.23       13.42      3.84 o 
  -4   6   3        4.99        2.05      2.60 o 
  -2   6   3       10.87       16.06      3.49 o 
   0   6   3       73.19       58.22      6.92 o 
   2   6   3       30.08       23.87      3.40 o 
   4   6   3        3.69        3.41      2.01 o 
   6   6   3        4.20        5.17      2.74 o 
   8   6   3        4.45       11.26      5.91 o 
  10   6   3        7.58       12.17      5.74 o 
  12   6   3        1.91        1.45      3.72 o 
  14   6   3        6.62       15.35      6.87 o 
  16   6   3        4.19       -0.40      4.70 o 
  18   6   3        0.29       -1.28      6.67 o 
  20   6   3        4.50        9.91      8.47 o 
 -11   7   3        2.70        3.66      8.46 o 
  -9   7   3        0.03        0.17      6.19 o 
  -7   7   3        1.33        6.37      5.74 o 
  -5   7   3        4.99        1.18      2.86 o 
  -3   7   3        5.48       11.42      3.52 o 
  -1   7   3        0.22        4.87      2.52 o 
   1   7   3        0.00        4.30      2.50 o 
   3   7   3        7.43        9.29      4.77 o 
   5   7   3        6.24        9.43      5.39 o 
   7   7   3        3.15       10.63      6.99 o 
   9   7   3        0.00        8.94      6.69 o 
  11   7   3        0.01       12.14     16.43 o 
 -38   0   4        0.29        9.47      4.85 o 
 -36   0   4        4.01       14.77      6.16 o 
 -34   0   4        0.29        4.54      4.89 o 
 -32   0   4        0.48        1.87      3.37 o 
 -30   0   4       84.79       58.67      5.99 o 
 -28   0   4        8.89        5.53      4.24 o 
 -26   0   4      470.77      486.52     74.72 o 
 -24   0   4       15.22       21.60      5.45 o 
 -22   0   4       18.23       16.82      5.53 o 
 -20   0   4        1.11        0.43      3.65 o 
 -18   0   4       77.03       87.88      7.82 o 
 -16   0   4       57.75       69.46      6.91 o 
 -14   0   4      918.77      891.26     26.57 o 
 -12   0   4     2498.65     2419.77     65.34 o 
 -10   0   4      123.86      126.94      6.54 o 
  -8   0   4     2325.11     2085.41     51.88 o 
  -6   0   4     8846.80     8436.44    267.16 o 
  -4   0   4     4285.28     4341.35    118.74 o 
  -2   0   4    90408.46    97340.45   6643.42 o 
   0   0   4   125860.67   146894.34  11633.80 o 
   2   0   4      665.49      660.26     20.85 o 
   4   0   4     1762.11     1584.39     29.02 o 
   6   0   4       98.30       86.90      5.55 o 
   8   0   4     1321.17     1277.85     24.99 o 
  10   0   4     1276.07     1227.74     20.51 o 
  12   0   4      207.11      181.54      5.43 o 
  14   0   4      528.21      516.04     10.20 o 
  16   0   4      775.34      770.38     35.27 o 
  18   0   4       36.74       28.91      2.84 o 
  20   0   4       21.14       23.40      5.00 o 
  22   0   4       78.39       45.58      5.80 o 
  24   0   4       95.55       50.65      8.53 o 
  26   0   4        8.81        2.40      2.48 o 
  28   0   4       20.98       14.16      4.10 o 
  30   0   4        6.43        6.11      3.03 o 
  32   0   4       22.71       16.07      8.31 o 
  34   0   4        0.36        0.29      3.46 o 
  36   0   4       40.75       85.81     20.07 o 
 -37   1   4        0.35        0.91      5.14 o 
 -35   1   4        7.50       11.88      3.72 o 
 -33   1   4       10.66       19.05      3.98 o 
 -31   1   4        0.00        2.93      2.79 o 
 -29   1   4        0.97       -0.60      1.87 o 
 -27   1   4        4.48        4.99      3.37 o 
 -25   1   4      249.48      254.44     15.45 o 
 -23   1   4      251.00      282.76     26.14 o 
 -21   1   4       23.11       21.95      3.85 o 
 -19   1   4       23.02       19.27      3.16 o 
 -17   1   4       24.31       30.83      3.88 o 
 -15   1   4     2735.27     2887.39     59.07 o 
 -13   1   4        6.16        6.21      2.26 o 
 -11   1   4        0.11        0.31      1.38 o 
  -9   1   4       91.77       86.59      3.82 o 
  -7   1   4      226.55      216.54      5.64 o 
  -5   1   4      630.96      567.67     11.55 o 
  -3   1   4    56734.48    60633.10   2505.22 o 
  -1   1   4     6454.39     7330.13    146.46 o 
   1   1   4    30552.04    31573.69    931.65 o 
   3   1   4      198.31      185.50     11.03 o 
   5   1   4      352.42      362.38      5.53 o 
   7   1   4      311.09      290.60      5.61 o 
   9   1   4      233.14      222.46      3.67 o 
  11   1   4      459.27      391.05      7.73 o 
  13   1   4        0.15       -0.77      0.77 o 
  15   1   4      441.90      429.57     16.05 o 
  17   1   4      446.21      432.29     31.53 o 
  19   1   4     2192.06     2039.76    180.74 o 
  21   1   4       13.90       14.92      2.65 o 
  23   1   4      770.90      726.26     61.44 o 
  25   1   4       85.05       72.49      3.89 o 
  27   1   4       33.28       14.30      2.71 o 
  29   1   4        2.45        2.56      1.67 o 
  31   1   4        0.08       -0.26      2.01 o 
  33   1   4        5.60        2.42      2.66 o 
  35   1   4        0.08       -0.52      5.49 o 
  37   1   4        0.00       -6.02      6.02 o 
 -36   2   4        0.04       11.53      6.25 o 
 -34   2   4       10.21       27.09      8.17 o 
 -32   2   4        0.83       13.96      6.75 o 
 -30   2   4        1.20        3.46      2.23 o 
 -28   2   4        7.11        5.50      1.75 o 
 -26   2   4        9.12        6.14      2.52 o 
 -24   2   4        0.70       -1.12      1.97 o 
 -22   2   4      770.62     1049.05     35.42 o 
 -20   2   4      302.57      319.17     11.89 o 
 -18   2   4      180.26      196.06     12.11 o 
 -16   2   4      401.15      503.85     18.86 o 
 -14   2   4       48.74       48.53      4.12 o 
 -12   2   4       99.41       70.08      3.67 o 
 -10   2   4       10.92        4.24      2.03 o 
  -8   2   4     1062.67     1218.60     19.88 o 
  -6   2   4     2005.80     2252.71     37.87 o 
  -4   2   4      987.82      925.28     15.90 o 
  -2   2   4        3.65       44.15      9.72 o 
   0   2   4     1705.83     1738.44     28.61 o 
   2   2   4      640.32      597.45     20.67 o 
   4   2   4     1584.49     1639.80     27.39 o 
   6   2   4       66.91       52.98      2.18 o 
   8   2   4      122.81       86.13      5.06 o 
  10   2   4     1468.79     1427.51     53.05 o 
  12   2   4        1.52        0.49      0.88 o 
  14   2   4       32.14       31.86      4.77 o 
  16   2   4      236.56      242.18     12.74 o 
  18   2   4        5.50        0.66      3.63 o 
  20   2   4     1197.69     1979.70     76.40 o 
  22   2   4       28.49       39.99      9.25 o 
  24   2   4        9.27        7.93      4.88 o 
  26   2   4       12.75       12.28      4.93 o 
  28   2   4       11.03       10.02      5.36 o 
  30   2   4        2.00       -2.89      3.98 o 
  32   2   4        5.29       15.14      6.23 o 
  34   2   4        0.74       -4.93      5.75 o 
  36   2   4        3.99       15.60      6.22 o 
 -35   3   4        1.21        0.89      7.32 o 
 -33   3   4        5.52       11.44      9.36 o 
 -31   3   4        5.78        6.00      8.71 o 
 -29   3   4       12.34       15.90      9.29 o 
 -27   3   4       53.10       66.84     30.23 o 
 -25   3   4        0.00       -0.60      0.92 o 
 -23   3   4       30.24       53.64     11.28 o 
 -21   3   4      264.93      345.15     15.39 o 
 -19   3   4      629.22      897.86     49.82 o 
 -17   3   4      198.90      186.06      8.65 o 
 -15   3   4       42.46       39.61      3.00 o 
 -13   3   4      126.78      128.69      4.80 o 
 -11   3   4        0.01       -1.62      1.62 o 
  -9   3   4      116.48      118.20      5.14 o 
  -7   3   4       71.87      100.25      4.55 o 
  -5   3   4      272.56      273.05      7.41 o 
  -3   3   4        2.65        1.20      1.20 o 
  -1   3   4       66.13       58.56      4.57 o 
   1   3   4      377.12      421.02     15.40 o 
   3   3   4       55.36       42.34      3.54 o 
   5   3   4     2128.85     2275.59     42.56 o 
   7   3   4      120.13      132.32      3.63 o 
   9   3   4        0.07       -0.50      0.54 o 
  11   3   4       51.57       48.53      5.78 o 
  13   3   4       16.30       15.48      4.46 o 
  15   3   4      197.76      207.09     12.47 o 
  17   3   4       59.38       46.06      8.65 o 
  19   3   4      118.68      148.25     13.08 o 
  21   3   4      201.67      315.62     18.69 o 
  23   3   4       11.35       21.55      6.83 o 
  25   3   4        0.28       -1.86      5.78 o 
  27   3   4        0.85        9.51      6.23 o 
  29   3   4        0.09       -4.45      4.91 o 
  31   3   4        1.66        0.42      4.45 o 
  33   3   4        2.33        7.36      6.65 o 
 -32   4   4        0.84       11.20     11.48 o 
 -30   4   4        2.68        3.17      8.11 o 
 -28   4   4        0.15       -2.43      7.66 o 
 -26   4   4        9.32       15.94     10.90 o 
 -24   4   4       14.68       21.02     10.69 o 
 -22   4   4       62.72       77.55     22.66 o 
 -20   4   4       13.86       27.62     16.33 o 
 -18   4   4       47.89       60.02      8.31 o 
 -16   4   4       48.40       34.32      3.33 o 
 -14   4   4       71.95       62.14      2.79 o 
 -12   4   4        2.90        1.94      1.30 o 
 -10   4   4       36.94       37.93      3.05 o 
  -8   4   4       99.58       74.25      3.73 o 
  -6   4   4       86.83       50.65      6.01 o 
  -4   4   4      505.42      481.75     72.38 o 
  -2   4   4      622.51      610.79     54.45 o 
   2   4   4      255.07      261.87     22.17 o 
   4   4   4       17.95       18.25      2.89 o 
   6   4   4       64.28       60.38      5.58 o 
   8   4   4      155.33      147.23     12.49 o 
  10   4   4        0.25        0.42      0.94 o 
  12   4   4       26.10       18.87      5.99 o 
  14   4   4      138.34      189.04     12.75 o 
  16   4   4      376.33      535.09     25.17 o 
  18   4   4       15.44       20.77     10.16 o 
  20   4   4       21.63       34.08      8.30 o 
  22   4   4        9.01       13.35      6.59 o 
  24   4   4        1.52        4.40      6.49 o 
  26   4   4        5.40       16.98      7.58 o 
  28   4   4       10.77       22.60      9.20 o 
  30   4   4        0.75        3.96      7.90 o 
 -27   5   4        3.04        8.80     12.62 o 
 -25   5   4        0.11       -1.66      8.57 o 
 -23   5   4        2.99       10.52     10.88 o 
 -21   5   4        5.49       -2.63      7.38 o 
 -19   5   4       11.73       14.98      9.63 o 
 -17   5   4        0.81        6.22      7.38 o 
 -15   5   4       17.09        9.96      4.85 o 
 -13   5   4        1.26        5.29      3.38 o 
 -11   5   4       29.89       31.84      4.89 o 
  -9   5   4        4.58        3.86      3.13 o 
  -7   5   4      216.93      242.65     40.05 o 
  -5   5   4      118.04       85.49      7.20 o 
  -3   5   4      264.72      256.52     26.90 o 
  -1   5   4      575.38      476.04     39.22 o 
   1   5   4      107.97       99.38     10.37 o 
   3   5   4      192.32      168.22     16.04 o 
   5   5   4       89.40       64.12      4.75 o 
   7   5   4        0.02       -1.18      1.24 o 
   9   5   4       14.29        6.30      2.53 o 
  11   5   4       63.26       95.61     16.78 o 
  13   5   4        1.09        0.40      4.43 o 
  15   5   4        8.06        9.14      6.85 o 
  17   5   4        4.20        6.14      6.71 o 
  19   5   4        4.54        8.54      7.27 o 
  21   5   4        4.77       19.74      9.74 o 
  23   5   4        3.26        4.32      7.03 o 
  25   5   4        6.21       21.28      9.83 o 
  27   5   4       11.41       34.33     13.45 o 
 -22   6   4        7.43       17.23     12.44 o 
 -20   6   4        0.25       -6.67      8.89 o 
 -18   6   4        4.07        4.15      7.94 o 
 -16   6   4        1.05       10.75     10.17 o 
 -14   6   4       14.10       25.33     14.64 o 
 -12   6   4        4.21        4.93      6.79 o 
 -10   6   4       27.82       14.96      3.31 o 
  -8   6   4        0.73       -1.04      1.81 o 
  -6   6   4       36.21       21.01      3.72 o 
  -4   6   4        0.00        0.67      2.24 o 
  -2   6   4        0.04       -0.98      2.07 o 
   0   6   4        4.31        1.79      1.96 o 
   2   6   4        9.83        6.19      2.62 o 
   4   6   4        0.01       -0.10      2.18 o 
   6   6   4        0.73        0.78      3.56 o 
   8   6   4        2.36        6.68      5.00 o 
  10   6   4        2.16        1.32      4.77 o 
  12   6   4        2.21        2.82      5.04 o 
  14   6   4        8.40       15.29      7.76 o 
  16   6   4        8.71        7.88      6.59 o 
  18   6   4        3.47        7.31      6.74 o 
  20   6   4        1.40        0.78      5.61 o 
  -9   7   4        1.18        8.25      6.51 o 
  -7   7   4        0.00        2.85      3.67 o 
  -5   7   4        9.27       11.52      4.02 o 
  -3   7   4        3.36        8.18      2.85 o 
  -1   7   4        8.80        9.58      3.74 o 
   1   7   4        1.36        4.54      7.13 o 
   3   7   4        1.73        1.50      3.81 o 
   5   7   4        4.46        4.12      5.26 o 
   7   7   4        4.67        3.78      6.19 o 
   9   7   4        1.55       -8.90      9.17 o 
 -37   1   5        0.78        7.22      3.00 o 
 -35   1   5        0.00        3.31      2.96 o 
 -33   1   5       12.38       15.62      4.14 o 
 -31   1   5        4.16        7.06      3.39 o 
 -29   1   5        2.43        3.47      2.93 o 
 -27   1   5       24.94       19.15      4.28 o 
 -25   1   5      105.28       95.03      7.71 o 
 -23   1   5      117.66       98.96      6.79 o 
 -21   1   5      765.83      807.97     29.29 o 
 -19   1   5        0.33        2.04      2.32 o 
 -17   1   5        0.01       -0.29      1.97 o 
 -15   1   5       10.56        4.48      2.73 o 
 -13   1   5     1752.29     1792.78     34.93 o 
 -11   1   5      221.61      212.07      6.87 o 
  -9   1   5       87.00       93.29      4.34 o 
  -7   1   5      168.40      175.44      5.57 o 
  -5   1   5     1963.46     1802.86     32.40 o 
  -3   1   5      230.25      245.31     10.93 o 
  -1   1   5     8326.10     8952.41    205.99 o 
   1   1   5      258.40      331.83     19.20 o 
   3   1   5      586.79      573.88     10.58 o 
   5   1   5     1995.98     1940.52     28.28 o 
   7   1   5     3062.10     3303.52     51.30 o 
   9   1   5      257.36      306.49      6.47 o 
  11   1   5     2066.40     2214.40     60.50 o 
  13   1   5      325.34      340.71      8.82 o 
  15   1   5       18.95       12.77      1.65 o 
  17   1   5       28.25       20.79      1.67 o 
  19   1   5      125.83       88.23      7.49 o 
  21   1   5      653.37      696.72     60.50 o 
  23   1   5      131.36       96.03      5.42 o 
  25   1   5       50.20       36.94      2.84 o 
  27   1   5       13.54        9.71      2.50 o 
  29   1   5        3.84        1.71      1.46 o 
  31   1   5       10.37        6.34      3.12 o 
  33   1   5       12.45        6.23      3.36 o 
  35   1   5        0.01       -0.66      3.66 o 
 -36   2   5        0.12        4.59      7.01 o 
 -34   2   5        4.38       10.29      8.02 o 
 -32   2   5        2.37        6.67      3.63 o 
 -30   2   5       19.65       21.67      4.87 o 
 -28   2   5        0.29        0.16      2.06 o 
 -26   2   5        5.12        8.52      3.31 o 
 -24   2   5       15.90       17.85      3.58 o 
 -22   2   5       38.55       32.54      4.69 o 
 -20   2   5     1398.74     1698.20     51.76 o 
 -18   2   5       40.82       44.65      5.37 o 
 -16   2   5      806.05      857.44     19.83 o 
 -14   2   5      127.07      135.36      6.64 o 
 -12   2   5        0.79        1.51      2.06 o 
 -10   2   5       14.67       12.27      2.52 o 
  -8   2   5     1120.61     1256.57     27.33 o 
  -6   2   5     2687.57     3031.78     53.57 o 
  -4   2   5        4.40        4.86      1.82 o 
  -2   2   5      389.61      368.18      8.08 o 
   0   2   5      718.49      753.93     14.88 o 
   2   2   5     4772.90     5063.41     94.50 o 
   4   2   5      447.68      371.95     14.79 o 
   6   2   5      412.61      470.52      7.71 o 
   8   2   5     1682.54     1689.60     35.40 o 
  10   2   5      128.48      110.81      4.07 o 
  12   2   5      264.24      274.55      6.69 o 
  14   2   5      730.34      802.03     44.04 o 
  16   2   5       15.28       14.63      3.68 o 
  18   2   5     1017.84     1254.53     81.37 o 
  20   2   5       10.56        1.27      4.45 o 
  22   2   5      105.37      112.12     19.37 o 
  24   2   5       45.86       48.05      7.67 o 
  26   2   5        7.91        9.97      4.96 o 
  28   2   5        0.55       -0.53      2.91 o 
  30   2   5       16.18       21.74      8.96 o 
  32   2   5        4.13        5.35      4.78 o 
  34   2   5        0.57       -1.54      4.40 o 
 -33   3   5        0.68        2.45      7.03 o 
 -31   3   5        0.92       -3.35      7.44 o 
 -29   3   5        7.31       13.40      7.60 o 
 -27   3   5       13.01       11.93      5.62 o 
 -25   3   5      144.71      162.27     28.55 o 
 -23   3   5        0.35       -0.82      1.93 o 
 -21   3   5       96.96      111.19      9.61 o 
 -19   3   5      658.89      859.14     32.82 o 
 -17   3   5       21.49       22.22      2.89 o 
 -15   3   5        9.29        7.75      2.18 o 
 -13   3   5       12.34       10.71      2.41 o 
 -11   3   5      209.64      259.42      8.46 o 
  -9   3   5       77.82       81.60      4.21 o 
  -7   3   5      185.74      218.46      6.56 o 
  -5   3   5       50.15       42.22      3.13 o 
  -3   3   5      301.17      408.03     16.61 o 
  -1   3   5     1055.19     1186.03     29.40 o 
   3   3   5      417.71      519.93     16.31 o 
   5   3   5        0.10       -1.47      1.47 o 
   7   3   5        8.05        5.06      1.28 o 
   9   3   5       35.51       27.33      1.64 o 
  11   3   5        9.15        7.54      3.61 o 
  13   3   5      162.36      222.82     10.25 o 
  15   3   5        0.06        0.13      3.50 o 
  17   3   5      306.15      409.11     29.16 o 
  19   3   5      128.25      140.96     14.23 o 
  21   3   5       98.02      153.33     14.24 o 
  23   3   5        8.52       12.16      6.41 o 
  25   3   5        0.23       -1.08      5.33 o 
  27   3   5        0.46       -1.14      4.23 o 
  29   3   5       34.56       56.51     10.74 o 
  31   3   5        4.77        7.07      6.39 o 
  33   3   5        2.74        5.87      6.05 o 
 -32   4   5        3.09        0.20      6.79 o 
 -30   4   5        1.24        3.75      6.82 o 
 -28   4   5       14.55       24.00     10.61 o 
 -26   4   5       13.01       17.64      9.01 o 
 -24   4   5        5.65        4.84      7.10 o 
 -22   4   5       11.25        9.32      2.63 o 
 -20   4   5      114.13      150.99     17.26 o 
 -18   4   5        0.79       -0.67      2.61 o 
 -16   4   5        0.68       -0.43      1.58 o 
 -14   4   5        2.72        3.05      1.77 o 
 -12   4   5      126.49      128.80      9.32 o 
 -10   4   5       24.90       18.78      2.76 o 
  -8   4   5       18.86       19.50      2.67 o 
  -6   4   5      139.11      112.76     14.00 o 
  -4   4   5      164.98      142.30     13.71 o 
  -2   4   5      459.25      469.30     59.47 o 
   0   4   5        3.19       48.52     13.53 o 
   2   4   5      894.43     1048.76     64.93 o 
   4   4   5      305.41      276.45     19.47 o 
   6   4   5      347.99      428.99     16.16 o 
   8   4   5      128.02      110.26     12.70 o 
  10   4   5       28.31       17.96      8.03 o 
  12   4   5        0.41       -1.65      6.27 o 
  14   4   5        2.94        4.99      6.14 o 
  16   4   5       84.39       87.42     18.92 o 
  18   4   5       81.92      105.73     13.77 o 
  20   4   5       27.41       24.14     12.36 o 
  22   4   5       21.74       30.04      9.75 o 
  24   4   5       15.20       22.11      9.16 o 
  26   4   5        0.51        2.05      4.98 o 
  28   4   5        1.50       -3.03     10.90 o 
  30   4   5        1.97       -0.08      7.74 o 
 -27   5   5        0.00       -0.88      6.95 o 
 -25   5   5        0.58       -2.56      6.41 o 
 -23   5   5        5.22        3.96      8.28 o 
 -21   5   5       15.78       19.03     10.92 o 
 -19   5   5        1.69       -6.88      6.88 o 
 -17   5   5        5.27        3.43      2.49 o 
 -15   5   5        0.01       -0.09      1.94 o 
 -13   5   5        0.29        1.48      2.18 o 
 -11   5   5        1.45       -0.29      3.94 o 
  -9   5   5       10.99       14.04      3.42 o 
  -7   5   5        0.35       -2.34      3.48 o 
  -5   5   5        0.08       -2.77      3.86 o 
  -3   5   5       15.49       14.10      3.18 o 
  -1   5   5       35.76       48.38     13.67 o 
   1   5   5        3.65        3.41      2.22 o 
   3   5   5       44.12       34.81      4.79 o 
   5   5   5        8.15        4.42      1.75 o 
   7   5   5        0.16        0.32      1.19 o 
   9   5   5        0.05       -0.38      1.04 o 
  11   5   5       16.60       11.63      5.68 o 
  13   5   5       12.82       14.16      6.03 o 
  15   5   5       30.27       21.61      7.92 o 
  17   5   5        8.89        5.80      6.30 o 
  19   5   5        4.35        5.87      6.68 o 
  21   5   5        5.87        4.77      7.24 o 
  23   5   5        3.29       17.55      8.57 o 
  25   5   5        1.22        0.68      6.86 o 
 -20   6   5        3.06        9.72      9.97 o 
 -18   6   5        0.59        1.36      6.33 o 
 -16   6   5        0.87       -8.68      8.68 o 
 -14   6   5        2.47        7.42      8.80 o 
 -12   6   5        2.04        9.82      3.51 o 
 -10   6   5        0.05       -0.71      3.14 o 
  -8   6   5        8.77        6.03      3.24 o 
  -6   6   5        4.94        1.74      1.95 o 
  -4   6   5       33.08       19.96      3.62 o 
  -2   6   5        7.91        4.07      2.56 o 
   0   6   5        5.80        4.08      2.53 o 
   2   6   5        2.06        0.68      1.80 o 
   4   6   5        0.86       -0.39      1.92 o 
   6   6   5        6.00        1.23      3.57 o 
   8   6   5        0.20       -0.52      3.83 o 
  10   6   5        3.12        4.46      5.24 o 
  12   6   5        0.22        1.15      5.13 o 
  14   6   5        0.95       -1.62      5.42 o 
  16   6   5        2.93        2.19      6.35 o 
  18   6   5        2.38       10.69      7.87 o 
  20   6   5        5.92       11.13      8.16 o 
  -9   7   5        5.73        3.20      7.29 o 
  -7   7   5        0.35        6.39      2.99 o 
  -5   7   5        5.90        4.06      3.37 o 
  -3   7   5        2.35        8.42      3.42 o 
  -1   7   5       26.95       20.36      4.80 o 
   1   7   5       14.38       10.73      6.65 o 
   3   7   5        1.33        2.32      4.06 o 
   5   7   5        0.90        6.25      4.32 o 
   7   7   5        1.49        6.22      7.23 o 
 -38   0   6       25.27       80.10     16.45 o 
 -36   0   6        0.51        5.57      5.55 o 
 -34   0   6       30.85       36.54      9.38 o 
 -32   0   6       21.20       20.64      6.22 o 
 -30   0   6        0.59        2.11      4.26 o 
 -28   0   6       16.22       17.26      6.76 o 
 -26   0   6       27.37       24.96      7.08 o 
 -24   0   6       17.86       12.91      8.19 o 
 -22   0   6       91.83       87.00      9.23 o 
 -20   0   6     1492.85     1701.86     59.86 o 
 -18   0   6      135.33       86.01      8.28 o 
 -16   0   6       30.40       34.53      6.71 o 
 -14   0   6     6844.34     7381.46    254.29 o 
 -12   0   6      385.16      444.58     17.77 o 
 -10   0   6      934.91      784.72     26.44 o 
  -8   0   6        1.69        1.28      2.47 o 
  -6   0   6      337.91      293.89     11.18 o 
  -4   0   6     1977.28     1951.15     50.46 o 
  -2   0   6     3677.24     3768.09    103.81 o 
   0   0   6      158.59      170.48     11.11 o 
   2   0   6     3753.60     3664.71     98.63 o 
   4   0   6     6036.45     6255.86    155.15 o 
   6   0   6      166.04      132.31      4.73 o 
   8   0   6     1551.01     1546.99     34.54 o 
  10   0   6      100.05       76.43      3.75 o 
  12   0   6     3200.84     3496.18     68.72 o 
  14   0   6      481.27      539.79     21.19 o 
  16   0   6       99.47       83.55      9.77 o 
  18   0   6       61.04       46.10      4.58 o 
  20   0   6     1055.41     1027.45    179.41 o 
  22   0   6      296.42      264.10     36.23 o 
  24   0   6       29.82       23.92      6.37 o 
  26   0   6      125.48       70.05     15.25 o 
  28   0   6        1.66       -2.92      4.12 o 
  30   0   6       28.98       31.70      6.92 o 
  32   0   6       26.00       14.55      8.71 o 
  34   0   6        9.08        9.79      4.02 o 
  36   0   6        0.40        0.09      3.51 o 
 -37   1   6        7.44       24.42      5.02 o 
 -35   1   6        0.87        6.48      3.67 o 
 -33   1   6        2.19        2.84      2.69 o 
 -31   1   6        0.98        5.81      3.53 o 
 -29   1   6        5.36        3.12      3.35 o 
 -27   1   6        0.58       -1.16      3.43 o 
 -25   1   6        6.48        3.44      3.31 o 
 -23   1   6       24.90       30.55      5.36 o 
 -21   1   6      477.37      492.25     15.36 o 
 -19   1   6      419.45      429.56     16.06 o 
 -17   1   6      570.17      591.78     16.10 o 
 -15   1   6     3216.74     3337.84     73.05 o 
 -13   1   6       58.40       57.15      4.72 o 
 -11   1   6       69.16       74.86      5.20 o 
  -9   1   6      756.81      734.00     16.35 o 
  -7   1   6     2618.43     2656.95     51.17 o 
  -5   1   6     2334.45     2368.83     44.71 o 
  -3   1   6     2201.78     2256.54     43.50 o 
  -1   1   6      335.06      333.86      8.73 o 
   1   1   6      291.79      249.22      6.30 o 
   3   1   6     2366.60     2384.89     38.04 o 
   5   1   6     4046.56     4517.28     95.94 o 
   7   1   6     2500.56     2762.78     46.64 o 
   9   1   6      448.92      421.77     10.23 o 
  11   1   6       69.46       63.79      2.71 o 
  13   1   6       52.89       41.70      2.40 o 
  15   1   6     1598.67     1773.07     71.01 o 
  17   1   6       16.55       14.40      1.78 o 
  19   1   6       31.88       24.49      2.40 o 
  21   1   6      133.64      121.08      7.40 o 
  23   1   6        2.11        1.90      1.54 o 
  25   1   6       55.69       43.73      3.78 o 
  27   1   6       14.25       10.61      1.96 o 
  29   1   6        0.00        0.81      1.12 o 
  31   1   6       17.79       15.92      3.99 o 
  33   1   6        1.25        8.27      4.27 o 
  35   1   6        7.09        4.64      4.09 o 
 -36   2   6        0.21       12.55      9.69 o 
 -34   2   6       14.25       40.91     12.89 o 
 -32   2   6        3.85        7.61      3.53 o 
 -30   2   6        3.51        2.30      2.60 o 
 -28   2   6        0.58        0.11      2.25 o 
 -26   2   6       26.75       27.64      4.08 o 
 -24   2   6       66.41       88.01      9.00 o 
 -22   2   6      336.33      389.74     26.57 o 
 -20   2   6       45.49       41.31      5.69 o 
 -18   2   6      753.96      769.31     39.55 o 
 -16   2   6       89.75       86.09      6.13 o 
 -14   2   6       62.69       54.35      5.22 o 
 -12   2   6       39.14       36.95      3.98 o 
 -10   2   6      594.54      682.67     17.66 o 
  -8   2   6      103.42      144.30      6.02 o 
  -6   2   6      372.25      296.14      7.90 o 
  -4   2   6      510.68      568.91     11.20 o 
  -2   2   6      685.29      716.89     14.47 o 
   0   2   6      501.60      549.83     11.28 o 
   2   2   6        4.26       -0.72      1.67 o 
   4   2   6      224.14      227.13      5.21 o 
   6   2   6      235.01      272.93      5.86 o 
   8   2   6     1593.30     2069.60     31.79 o 
  10   2   6       75.72       69.03      2.39 o 
  12   2   6      698.89      776.59     22.61 o 
  14   2   6       31.66       27.80      3.05 o 
  16   2   6        0.32       -1.27      1.44 o 
  18   2   6      270.90      316.80     13.15 o 
  20   2   6      100.43      141.67      9.76 o 
  22   2   6        0.68       -2.55      3.73 o 
  24   2   6        8.97        8.39      4.72 o 
  26   2   6        8.89       13.66      5.79 o 
  28   2   6        2.11        3.80      4.10 o 
  30   2   6        2.50       -5.21      5.21 o 
  32   2   6       10.30       12.47      5.69 o 
  34   2   6        0.48        1.90      4.46 o 
 -33   3   6        3.54        0.94      8.44 o 
 -31   3   6        3.01        6.86      7.96 o 
 -29   3   6       10.14       14.16      6.81 o 
 -27   3   6        0.43       -1.18      3.05 o 
 -25   3   6        1.19       -0.95      1.96 o 
 -23   3   6       13.01       13.34      2.97 o 
 -21   3   6       31.74       30.60      4.42 o 
 -19   3   6       78.50       64.84      4.06 o 
 -17   3   6        0.14       -0.72      1.52 o 
 -15   3   6       41.02       47.12      3.45 o 
 -13   3   6        7.16        5.31      2.18 o 
 -11   3   6        9.98       19.20      2.59 o 
  -9   3   6      145.61      167.17      5.48 o 
  -7   3   6      302.21      376.22      8.91 o 
  -5   3   6      261.94      253.85     10.15 o 
  -3   3   6       78.17       81.16      4.28 o 
  -1   3   6       17.33       21.48      2.72 o 
   1   3   6      535.72      587.33     27.78 o 
   3   3   6      608.78      659.36     25.05 o 
   5   3   6        0.70       -1.75      1.75 o 
   7   3   6        4.04        3.11      1.41 o 
   9   3   6      143.52      144.01     17.51 o 
  11   3   6        5.68        2.06      1.32 o 
  13   3   6       31.48       27.56      5.18 o 
  15   3   6        0.13       -3.66      3.66 o 
  17   3   6      391.79      523.69     21.89 o 
  19   3   6       58.93       81.91      9.37 o 
  21   3   6       17.75       21.63      6.41 o 
  23   3   6       13.86       14.82      6.33 o 
  25   3   6        1.13       -0.63      5.10 o 
  27   3   6        1.13       -3.50      6.65 o 
  29   3   6        0.59       -4.82      5.41 o 
  31   3   6       14.94       21.08      7.83 o 
  33   3   6        5.23        7.59      6.47 o 
 -30   4   6        0.00        1.83      7.11 o 
 -28   4   6        1.04       -0.01      6.19 o 
 -26   4   6       23.88       23.96      9.98 o 
 -24   4   6       15.99       22.71      7.76 o 
 -22   4   6      136.68      189.81     39.95 o 
 -20   4   6        8.28        9.20      2.64 o 
 -18   4   6       58.28       67.17      6.06 o 
 -16   4   6      180.56      218.06     14.78 o 
 -14   4   6        1.26        1.38      2.19 o 
 -12   4   6        0.37        0.37      1.44 o 
 -10   4   6      663.55      823.62     22.81 o 
  -8   4   6       41.60       41.76      4.90 o 
  -6   4   6      187.95      177.07     18.93 o 
  -4   4   6        2.96        3.33      2.40 o 
  -2   4   6      262.90      240.44     56.75 o 
   0   4   6      395.67      443.76     79.56 o 
   2   4   6      634.72      656.09     42.49 o 
   4   4   6     1356.27     1910.31     82.31 o 
   6   4   6       45.93       45.00      3.87 o 
   8   4   6       62.35       64.67      4.63 o 
  10   4   6       12.80        7.80      1.92 o 
  12   4   6       44.91       67.67      9.18 o 
  14   4   6        0.04       -0.85      4.74 o 
  16   4   6      303.70      481.13     25.19 o 
  18   4   6        1.24        0.86      5.61 o 
  20   4   6       45.85       38.77     10.80 o 
  22   4   6        0.13       -4.06      5.82 o 
  24   4   6       15.06       18.05      8.54 o 
  26   4   6       17.35       33.19     10.15 o 
  28   4   6        1.39        3.92      6.10 o 
  30   4   6        0.02       -1.12      5.09 o 
 -27   5   6        3.11       11.82      8.67 o 
 -25   5   6        0.08       -0.47      7.33 o 
 -23   5   6        0.00        0.99      7.27 o 
 -21   5   6        0.19       -2.19      7.49 o 
 -19   5   6       31.74       47.29     12.22 o 
 -17   5   6       25.04       19.05      4.08 o 
 -15   5   6       45.62       44.36      5.23 o 
 -13   5   6       14.74       13.55      2.69 o 
 -11   5   6       26.48       22.07      3.57 o 
  -9   5   6       78.64       66.62      7.66 o 
  -7   5   6        0.16       -0.43      1.83 o 
  -5   5   6        0.08        1.34      2.32 o 
  -3   5   6       60.11       53.31      4.34 o 
  -1   5   6       33.59       32.64      3.56 o 
   1   5   6       24.16       27.67      3.09 o 
   3   5   6       14.13       11.64      3.02 o 
   5   5   6       43.26       35.52      4.83 o 
   7   5   6       32.84       28.10      4.82 o 
   9   5   6       32.27       24.32      4.35 o 
  11   5   6       83.32       98.28     10.72 o 
  13   5   6       13.02       12.83      6.15 o 
  15   5   6       24.17       27.17      8.26 o 
  17   5   6       31.97       50.38     10.70 o 
  19   5   6       12.82       14.97      8.34 o 
  21   5   6        4.21       12.94      8.90 o 
  23   5   6        0.74        9.01      7.31 o 
  25   5   6        8.37       29.72     11.32 o 
 -20   6   6        0.16       -1.97      6.72 o 
 -18   6   6        2.23       -6.35     11.09 o 
 -16   6   6        0.04       -1.79     15.87 o 
 -14   6   6        0.43       10.01      9.78 o 
 -12   6   6        0.02       -0.16      3.39 o 
 -10   6   6       24.52       33.05      6.93 o 
  -8   6   6        9.38       12.42      4.93 o 
  -6   6   6       37.42       35.78      6.40 o 
  -4   6   6       19.39       16.97      4.59 o 
  -2   6   6       20.80       16.95      4.62 o 
   0   6   6       39.22       26.85      4.20 o 
   2   6   6        5.82        3.14      2.37 o 
   4   6   6       47.88       31.60     12.21 o 
   6   6   6       10.93        4.08      4.77 o 
   8   6   6        0.55       -0.22      4.69 o 
  10   6   6        2.95        2.39      4.47 o 
  12   6   6        0.47       -0.66      4.59 o 
  14   6   6       15.84       17.46      8.89 o 
  16   6   6        7.61       14.36     10.86 o 
  18   6   6        0.10        1.87      6.39 o 
  -7   7   6        1.60       -2.10      4.73 o 
  -5   7   6        0.16        3.65      4.00 o 
  -3   7   6        0.48        4.32      2.88 o 
  -1   7   6        0.98       -3.13      3.84 o 
   1   7   6        0.07        1.62      5.96 o 
   3   7   6        0.00       -0.14      2.40 o 
   5   7   6        0.44       -1.48      5.16 o 
 -37   1   7        5.12       11.33      4.80 o 
 -35   1   7       23.22       33.59      5.57 o 
 -33   1   7       12.44       19.10      5.41 o 
 -31   1   7       13.39       14.48      5.18 o 
 -29   1   7        8.29        2.31      3.11 o 
 -27   1   7      125.35      149.37     11.58 o 
 -25   1   7        5.20        6.72      3.52 o 
 -23   1   7        1.02        0.97      3.34 o 
 -21   1   7      110.13      131.15      9.00 o 
 -19   1   7      102.99       97.35      6.87 o 
 -17   1   7       71.90       76.31      6.65 o 
 -15   1   7        2.15        4.35      2.99 o 
 -13   1   7       82.62       77.99      6.45 o 
 -11   1   7       39.03       50.63      4.40 o 
  -9   1   7     1852.45     2012.26     39.91 o 
  -7   1   7      569.34      564.07     13.72 o 
  -5   1   7       76.22       66.42      4.93 o 
  -3   1   7      430.44      456.66     16.59 o 
  -1   1   7    10403.76    11209.93    285.97 o 
   3   1   7       11.12        3.38      1.84 o 
   5   1   7        2.49        1.75      1.49 o 
   7   1   7      419.35      468.52      7.97 o 
   9   1   7     1230.64     1450.82     22.32 o 
  11   1   7      803.04      843.76     21.81 o 
  13   1   7      224.90      205.91      6.32 o 
  15   1   7        7.08        2.57      1.49 o 
  17   1   7      399.52      389.12     49.03 o 
  19   1   7      680.85      631.30     67.86 o 
  21   1   7       86.84       56.25      6.55 o 
  23   1   7        2.71        0.29      1.47 o 
  25   1   7       15.42       11.17      2.56 o 
  27   1   7        1.40        1.40      1.56 o 
  29   1   7        1.22        1.60      3.08 o 
  31   1   7       12.04       11.01      5.20 o 
  33   1   7        6.27        4.90      3.84 o 
  35   1   7       10.67        9.31      4.49 o 
 -36   2   7        1.84        3.67      8.08 o 
 -34   2   7        7.33       10.44      9.15 o 
 -32   2   7       21.66       24.49      5.86 o 
 -30   2   7        0.45        0.83      2.36 o 
 -28   2   7       16.22       12.91      4.00 o 
 -26   2   7        0.52        2.09      3.00 o 
 -24   2   7       71.04       83.06      8.64 o 
 -22   2   7        3.83        2.28      2.78 o 
 -20   2   7      618.33      742.27     28.99 o 
 -18   2   7      371.41      364.99     24.64 o 
 -16   2   7       14.69       15.04      3.74 o 
 -14   2   7      450.16      485.22     14.10 o 
 -12   2   7       80.56       65.47      5.15 o 
 -10   2   7      366.25      322.76     14.54 o 
  -8   2   7     1117.21     1212.84     25.38 o 
  -6   2   7      967.61      991.99     19.19 o 
  -4   2   7     1793.22     1973.61     46.80 o 
  -2   2   7     2443.31     2742.06     50.61 o 
   0   2   7     4719.68     5012.18     98.02 o 
   2   2   7      851.67      997.29     21.89 o 
   4   2   7      138.65      144.88      6.82 o 
   6   2   7      471.04      563.38     10.50 o 
   8   2   7      765.57      857.60     20.46 o 
  10   2   7       31.08       23.89      1.73 o 
  12   2   7      106.61      108.79      5.32 o 
  14   2   7      518.19      673.32     28.84 o 
  16   2   7        9.48       10.26      1.13 o 
  18   2   7        0.40        0.67      0.85 o 
  20   2   7       33.50       40.13      6.60 o 
  22   2   7      152.60      201.74     26.66 o 
  24   2   7       33.21       35.63      9.39 o 
  26   2   7       25.79       22.37      6.81 o 
  28   2   7        0.10        1.42      4.69 o 
  30   2   7        0.51        0.91      4.21 o 
  32   2   7        0.92        5.75      5.78 o 
  34   2   7        3.77        5.46      4.47 o 
 -33   3   7        3.19       13.71     13.23 o 
 -31   3   7       21.94       27.27      8.50 o 
 -29   3   7        1.13        1.11      7.69 o 
 -27   3   7       22.82       19.57      3.86 o 
 -25   3   7       15.87       13.73      2.87 o 
 -23   3   7      143.01      167.62     17.16 o 
 -21   3   7       14.87       15.83      4.00 o 
 -19   3   7        4.51        2.38      1.97 o 
 -17   3   7       25.33       25.09      3.51 o 
 -15   3   7      337.57      355.23     17.11 o 
 -13   3   7      191.04      169.79      5.98 o 
 -11   3   7        6.68       11.85      2.49 o 
  -9   3   7        0.02       -1.34      1.55 o 
  -7   3   7        3.63        1.95      1.80 o 
  -5   3   7       40.54       43.56      3.76 o 
  -3   3   7      166.24      157.39      7.16 o 
  -1   3   7       63.07       79.61      5.01 o 
   1   3   7       54.88       56.78      5.24 o 
   3   3   7        0.56       -2.05      2.05 o 
   5   3   7      610.21      709.38     19.81 o 
   7   3   7       94.08       90.11      3.90 o 
   9   3   7       15.01       20.36      1.92 o 
  11   3   7        9.29        4.11      1.35 o 
  13   3   7      283.89      348.73     13.25 o 
  15   3   7        6.94        2.02      1.93 o 
  17   3   7       32.89       39.94      6.83 o 
  19   3   7        2.18       -0.73      3.33 o 
  21   3   7        0.19       -0.72      4.36 o 
  23   3   7       11.94       15.18      7.06 o 
  25   3   7        4.39       -1.37      5.03 o 
  27   3   7        3.64        8.00      6.18 o 
  29   3   7        1.72       12.24      6.96 o 
  31   3   7        0.08       -0.03      4.67 o 
 -30   4   7        1.03       -2.20      6.80 o 
 -28   4   7       16.36       25.19     10.20 o 
 -26   4   7        0.57       -2.57      5.63 o 
 -24   4   7       12.52       12.65      9.16 o 
 -22   4   7       44.44       46.59      7.77 o 
 -20   4   7       46.90       52.87      4.34 o 
 -18   4   7       13.41       11.61      3.13 o 
 -16   4   7       60.32       56.21      4.09 o 
 -14   4   7        3.10        4.30      2.35 o 
 -12   4   7       20.37       16.41      3.00 o 
 -10   4   7        1.35        2.86      2.33 o 
  -8   4   7        0.11        2.63      2.28 o 
  -6   4   7        7.98        6.20      2.67 o 
  -4   4   7       28.02       36.05      4.16 o 
  -2   4   7      214.65      213.54     21.25 o 
   0   4   7        1.41        7.88      2.42 o 
   2   4   7      158.95      144.03     13.13 o 
   4   4   7      209.28      241.19     24.89 o 
   6   4   7        3.55        2.35      1.81 o 
   8   4   7       19.82       18.40      3.82 o 
  10   4   7       46.59       30.59      4.60 o 
  12   4   7        3.38        2.03      3.25 o 
  14   4   7      186.59      314.26     39.54 o 
  16   4   7        0.43       -6.70      6.70 o 
  18   4   7       42.99       50.00     10.39 o 
  20   4   7        0.23       -1.87      5.22 o 
  22   4   7       12.09       13.50      8.16 o 
  24   4   7        8.61       30.91     10.37 o 
  26   4   7        5.62        5.53      9.15 o 
  28   4   7        0.27        1.50      4.63 o 
 -25   5   7        6.46       17.29     10.20 o 
 -23   5   7        0.28        0.01      5.29 o 
 -21   5   7       11.57       25.07     11.48 o 
 -19   5   7        0.03       -1.91      5.57 o 
 -17   5   7       13.13       10.44      3.82 o 
 -15   5   7        1.64        2.26      2.25 o 
 -13   5   7        7.10        3.72      2.50 o 
 -11   5   7        2.49       -0.73      2.50 o 
  -9   5   7        3.45        1.33      2.31 o 
  -7   5   7       12.31        9.89      2.90 o 
  -5   5   7        1.71        0.07      1.94 o 
  -3   5   7       24.08       27.62      4.84 o 
  -1   5   7       28.09       21.41      3.74 o 
   1   5   7        0.04        0.85      1.68 o 
   3   5   7       40.66       31.56      4.63 o 
   5   5   7        0.24        0.36      1.25 o 
   7   5   7        1.55        0.39      1.21 o 
   9   5   7        8.77        7.51      6.63 o 
  11   5   7       16.94       20.79      7.52 o 
  13   5   7        3.97        4.96      5.94 o 
  15   5   7        0.00        0.62      4.66 o 
  17   5   7        7.29       14.51      7.49 o 
  19   5   7        0.97        2.83      6.15 o 
  21   5   7        0.21        2.23      6.89 o 
  23   5   7        5.61       19.55     11.18 o 
  25   5   7        0.63       -4.53      8.44 o 
 -18   6   7        1.56        2.46      7.76 o 
 -16   6   7        2.79        6.32      8.22 o 
 -14   6   7        0.17        5.23     15.31 o 
 -12   6   7        0.15        6.04      3.55 o 
 -10   6   7       18.93       36.92      7.99 o 
  -8   6   7        0.03       -4.07      4.07 o 
  -6   6   7       21.18       17.00      6.01 o 
  -4   6   7        0.56        0.03      2.84 o 
  -2   6   7        9.51        6.57      3.51 o 
   0   6   7        9.28        7.64      4.13 o 
   2   6   7        1.66       -0.54      1.45 o 
   4   6   7       10.71        4.27      5.06 o 
   6   6   7       10.74        4.67      5.14 o 
   8   6   7        0.07       -0.21      4.15 o 
  10   6   7        9.78        8.94      5.52 o 
  12   6   7        0.49       -0.75      4.81 o 
  14   6   7        6.61        6.39      7.27 o 
  16   6   7        0.18        2.29      6.59 o 
  18   6   7        0.06        0.06      8.50 o 
  -3   7   7        0.07       10.45      6.45 o 
  -1   7   7        2.07       14.89      8.87 o 
   1   7   7        1.57        0.11      4.19 o 
 -36   0   8        8.26       30.03      9.23 o 
 -34   0   8        0.00       11.64      7.12 o 
 -32   0   8       14.81       13.01      7.71 o 
 -30   0   8       13.82        9.60      6.01 o 
 -28   0   8        0.96        1.29      5.06 o 
 -26   0   8       15.93        9.87      6.70 o 
 -24   0   8       37.21       27.27      6.91 o 
 -22   0   8      339.02      377.41     20.21 o 
 -20   0   8       63.39       60.14      9.03 o 
 -18   0   8      644.43      671.03     34.79 o 
 -16   0   8       35.85       38.79      7.09 o 
 -14   0   8       91.50       82.37      8.52 o 
 -12   0   8      106.77       95.34      9.53 o 
 -10   0   8      441.35      354.40     14.43 o 
  -8   0   8      702.00      655.63     22.29 o 
  -6   0   8     8258.18     8288.49    284.18 o 
  -4   0   8     5114.22     5376.80    169.21 o 
  -2   0   8     1735.16     1986.53     92.68 o 
   0   0   8     3748.64     4507.37    133.42 o 
   2   0   8     2549.36     2478.77     71.59 o 
   4   0   8     2954.35     3244.85     77.95 o 
   6   0   8       16.17       18.29      3.05 o 
   8   0   8      625.77      709.45     17.17 o 
  10   0   8       43.77       59.43      4.03 o 
  12   0   8      130.83      156.42     10.88 o 
  14   0   8       77.51       60.54      4.64 o 
  16   0   8      973.56     1154.53    201.68 o 
  18   0   8      123.57      116.08      8.44 o 
  20   0   8     1711.08     1499.87    276.16 o 
  22   0   8       46.71       36.65      6.08 o 
  24   0   8       42.97       35.14      6.25 o 
  26   0   8       35.09       24.69      6.13 o 
  28   0   8        1.84        3.69      3.31 o 
  30   0   8        2.71       -0.25      2.00 o 
  32   0   8        8.36        7.06      2.90 o 
  34   0   8        2.82       -6.33      6.33 o 
 -35   1   8        1.55        2.12      3.39 o 
 -33   1   8        2.88       14.57      6.01 o 
 -31   1   8        0.31        4.19      3.87 o 
 -29   1   8       18.07       13.41      4.70 o 
 -27   1   8        1.23       -0.19      3.88 o 
 -25   1   8      245.17      282.06     12.55 o 
 -23   1   8      208.42      225.00     12.07 o 
 -21   1   8       98.31      103.02      8.41 o 
 -19   1   8       19.31       18.66      4.71 o 
 -17   1   8     1002.86     1099.91     36.28 o 
 -15   1   8        0.07       -1.28      2.59 o 
 -13   1   8       19.30       20.70      4.21 o 
 -11   1   8        0.18        1.57      2.29 o 
  -9   1   8       88.60       75.10      5.44 o 
  -7   1   8     2638.33     2765.88     57.52 o 
  -5   1   8     2377.08     2416.41     57.85 o 
  -3   1   8    10913.56    12091.32    323.45 o 
   1   1   8     2771.63     3000.32     53.72 o 
   3   1   8      675.09      665.29     22.00 o 
   5   1   8      607.27      671.91     12.65 o 
   7   1   8      231.05      223.31      6.05 o 
   9   1   8      269.18      277.36      6.75 o 
  11   1   8       82.06       72.41      3.19 o 
  13   1   8      257.27      312.92      8.03 o 
  15   1   8       53.50       49.25      3.13 o 
  17   1   8     1038.40     1224.31    100.19 o 
  19   1   8      380.88      323.32     70.24 o 
  21   1   8      280.61      281.26     29.90 o 
  23   1   8       15.63        6.36      2.45 o 
  25   1   8        0.54        2.80      2.25 o 
  27   1   8        1.67        1.76      2.38 o 
  29   1   8        0.58        6.10      4.15 o 
  31   1   8        2.97        5.43      3.90 o 
  33   1   8        7.41       10.52      5.56 o 
  35   1   8        0.22       -0.03      7.49 o 
 -34   2   8        6.99       22.03      4.80 o 
 -32   2   8        1.06        2.17      3.29 o 
 -30   2   8        8.91        9.74      3.89 o 
 -28   2   8       22.02       22.09      5.53 o 
 -26   2   8       15.42       21.06      4.39 o 
 -24   2   8        1.50       -0.73      2.39 o 
 -22   2   8      127.55      143.92     10.00 o 
 -20   2   8        1.75       -0.29      2.87 o 
 -18   2   8       62.35       64.18      6.62 o 
 -16   2   8      325.72      372.08     13.18 o 
 -14   2   8       82.30       82.76      6.08 o 
 -12   2   8        3.16        7.58      3.00 o 
 -10   2   8      103.15      114.59      6.22 o 
  -8   2   8        0.93       -0.45      2.16 o 
  -6   2   8       16.54       21.46      3.47 o 
  -4   2   8      417.58      484.23     33.68 o 
  -2   2   8     5010.45     5346.62    111.64 o 
   0   2   8     1382.18     1691.80     33.84 o 
   2   2   8     1017.35     1066.31     25.71 o 
   4   2   8       45.18       40.02      3.21 o 
   6   2   8        0.12       -0.80      1.23 o 
   8   2   8       82.58       84.81      3.76 o 
  10   2   8       65.18       78.17      3.13 o 
  12   2   8       74.52       83.14      3.49 o 
  14   2   8       17.73       26.91      2.28 o 
  16   2   8       12.26       13.48      1.71 o 
  18   2   8      133.76      127.84     18.93 o 
  20   2   8        7.89        6.73      1.15 o 
  22   2   8       10.75       12.42      5.24 o 
  24   2   8       87.49      111.75     22.17 o 
  26   2   8        0.11        1.79      4.39 o 
  28   2   8        7.33        7.50      5.10 o 
  30   2   8        4.46        5.49      5.36 o 
  32   2   8        0.04       -1.50      3.92 o 
 -33   3   8        1.38        1.44      5.82 o 
 -31   3   8        0.61       -2.27      8.81 o 
 -29   3   8       25.80       22.20      5.94 o 
 -27   3   8       48.72       70.17      6.96 o 
 -25   3   8       19.99       19.79      4.01 o 
 -23   3   8        4.58        6.65      2.79 o 
 -21   3   8      158.75      200.24     26.24 o 
 -19   3   8      138.07      133.16     17.25 o 
 -17   3   8      222.57      240.42     11.57 o 
 -15   3   8       52.75       52.90      4.56 o 
 -13   3   8       30.82       28.01      3.54 o 
 -11   3   8        3.69        3.99      2.46 o 
  -9   3   8       23.26       23.63      3.65 o 
  -7   3   8       22.21       24.05      3.65 o 
  -5   3   8        7.99        4.56      2.37 o 
  -3   3   8       75.57       67.09      5.09 o 
  -1   3   8      164.95      156.53      8.81 o 
   1   3   8      185.42      215.49      8.79 o 
   3   3   8      238.49      245.81     12.00 o 
   5   3   8      366.40      450.35     11.19 o 
   7   3   8       18.10       15.31      2.55 o 
   9   3   8        3.22        3.11      1.43 o 
  11   3   8       14.17       18.41      1.94 o 
  13   3   8      378.81      468.64     17.76 o 
  15   3   8      101.92      110.52     11.37 o 
  17   3   8        3.51        4.22      1.54 o 
  19   3   8       45.08       36.90     10.49 o 
  21   3   8       14.92       14.84      6.09 o 
  23   3   8        7.89        7.73      5.40 o 
  25   3   8        3.40        3.19      4.91 o 
  27   3   8        0.37        3.37      8.55 o 
  29   3   8        0.25        1.98      5.24 o 
  31   3   8        2.11        2.74      6.39 o 
 -30   4   8        0.02        4.96      7.97 o 
 -28   4   8        1.96        0.26      5.80 o 
 -26   4   8        0.85        2.13      7.20 o 
 -24   4   8        2.54        3.31      2.71 o 
 -22   4   8      110.52      136.17     10.12 o 
 -20   4   8        0.00       -0.23      1.61 o 
 -18   4   8       13.26       10.66      2.56 o 
 -16   4   8        5.17        1.76      1.78 o 
 -14   4   8        6.96        3.41      2.54 o 
 -12   4   8       80.35       80.85      5.48 o 
 -10   4   8       43.31       40.84      4.40 o 
  -8   4   8       56.67       58.14      5.63 o 
  -6   4   8       55.32       67.07      6.28 o 
  -4   4   8      554.81      674.04     58.52 o 
  -2   4   8        9.29       16.52      4.67 o 
   0   4   8       31.02       34.41      4.28 o 
   2   4   8        9.62        7.33      2.88 o 
   4   4   8      133.41      147.46     13.32 o 
   6   4   8       12.72        9.85      2.44 o 
   8   4   8        1.95        1.85      1.80 o 
  10   4   8        6.66        6.30      1.32 o 
  12   4   8        2.70        2.89      1.88 o 
  14   4   8      123.04      196.36     12.95 o 
  16   4   8       64.88       72.01     19.93 o 
  18   4   8       73.78      143.74     18.36 o 
  20   4   8        0.17       -1.46      4.80 o 
  22   4   8       29.80       35.28      9.13 o 
  24   4   8        0.05       -0.40      5.84 o 
  26   4   8        0.40        2.15      5.79 o 
  28   4   8        0.29        7.93      7.90 o 
 -25   5   8        0.32       -3.63      8.23 o 
 -23   5   8        5.75       -8.27      9.95 o 
 -21   5   8       29.11       51.61     26.46 o 
 -19   5   8        0.10        0.33      3.12 o 
 -17   5   8        6.55       10.45      4.02 o 
 -15   5   8        3.03        0.70      1.52 o 
 -13   5   8        9.03       11.04      3.91 o 
 -11   5   8        4.65       -0.03      2.01 o 
  -9   5   8       67.95       57.41      7.18 o 
  -7   5   8      138.45      153.73     13.59 o 
  -5   5   8      101.29      115.07      7.40 o 
  -3   5   8       94.45       98.26     13.95 o 
  -1   5   8      128.51      124.43     19.19 o 
   1   5   8       23.76       30.91      7.65 o 
   3   5   8       30.59       31.39      4.09 o 
   5   5   8       99.33      122.09     16.39 o 
   7   5   8        0.12       -0.49      1.26 o 
   9   5   8       18.61       16.84      6.27 o 
  11   5   8       36.50       73.27     29.20 o 
  13   5   8       36.91       87.25     11.96 o 
  15   5   8        3.36       -0.39      4.17 o 
  17   5   8        2.77        3.20      5.87 o 
  19   5   8        2.24        3.62      6.02 o 
  21   5   8        1.74       -0.59      8.02 o 
  23   5   8        0.00       -3.75      6.41 o 
 -18   6   8        5.43       29.55     11.97 o 
 -16   6   8        0.05        5.39      8.09 o 
 -14   6   8       14.24       20.97      4.84 o 
 -12   6   8       13.52       29.00      7.79 o 
 -10   6   8        0.14       -1.47      3.94 o 
  -8   6   8        2.92        3.00      3.78 o 
  -6   6   8        6.70        9.30      5.16 o 
  -4   6   8        1.94        4.33      3.81 o 
  -2   6   8        1.55        6.14      6.29 o 
   0   6   8        3.78        4.44      3.81 o 
   2   6   8        5.17        6.48      3.68 o 
   4   6   8        2.38        0.16      2.65 o 
   6   6   8        2.64        1.24      3.69 o 
   8   6   8        1.22       -0.39      3.72 o 
  10   6   8        1.51        1.00      3.99 o 
  12   6   8        6.56        5.46      5.60 o 
  14   6   8        0.00       -3.83      5.41 o 
  16   6   8        3.66        6.34      7.83 o 
 -35   1   9        3.33        4.38      5.85 o 
 -33   1   9        0.06        3.77      3.19 o 
 -31   1   9        1.18        6.30      4.23 o 
 -29   1   9        3.49        4.34      3.86 o 
 -27   1   9       45.75       47.57      6.32 o 
 -25   1   9       13.30        9.92      4.37 o 
 -23   1   9      548.40      641.48     30.30 o 
 -21   1   9      251.75      249.08     12.15 o 
 -19   1   9      563.00      576.97     23.32 o 
 -17   1   9       27.18       34.99      5.65 o 
 -15   1   9      113.03      118.20      7.84 o 
 -13   1   9      132.41      133.78      8.26 o 
 -11   1   9      117.80      110.15      6.67 o 
  -9   1   9       77.76       66.32      5.55 o 
  -7   1   9      718.73      694.32     17.17 o 
  -5   1   9        1.90       -2.96      2.96 o 
  -3   1   9      208.51      192.41      8.65 o 
  -1   1   9      856.58      946.43     20.84 o 
   1   1   9      176.72      207.40      7.17 o 
   3   1   9     1808.82     1900.72     34.83 o 
   5   1   9        2.14       -2.00      2.00 o 
   7   1   9      808.24     1057.62     18.77 o 
   9   1   9       80.45       84.14      4.10 o 
  11   1   9       63.53       56.25      3.44 o 
  13   1   9      225.08      240.30      6.19 o 
  15   1   9       25.57       23.32      2.62 o 
  17   1   9       14.53       12.00      2.69 o 
  19   1   9      314.79      374.80     34.05 o 
  21   1   9      130.64      120.95     15.22 o 
  23   1   9       60.69       52.44      4.23 o 
  25   1   9        1.92        0.93      1.71 o 
  27   1   9        1.22        1.42      1.67 o 
  29   1   9        2.70        3.12      2.96 o 
  31   1   9        2.70        2.22      5.59 o 
  33   1   9       12.52       15.32      5.71 o 
 -34   2   9        1.12        3.30      2.90 o 
 -32   2   9       10.90       16.31      5.12 o 
 -30   2   9        0.04        0.95      3.32 o 
 -28   2   9        2.68        5.28      3.53 o 
 -26   2   9       13.30       15.37      5.24 o 
 -24   2   9        0.16       -1.61      3.38 o 
 -22   2   9      126.97      134.75      9.52 o 
 -20   2   9      298.38      296.78     17.66 o 
 -18   2   9       74.45       77.49      7.30 o 
 -16   2   9      444.07      469.40     17.19 o 
 -14   2   9        0.03        0.38      2.61 o 
 -12   2   9       89.99       79.91      6.13 o 
 -10   2   9       81.54       82.02      5.92 o 
  -8   2   9       83.53       92.13      6.15 o 
  -6   2   9      651.02      705.19     16.23 o 
  -4   2   9      683.09      661.21     18.25 o 
  -2   2   9        0.05       14.51      8.64 o 
   0   2   9      866.99      912.14     19.44 o 
   2   2   9      110.62      118.34      7.43 o 
   4   2   9        4.28        3.51      2.08 o 
   6   2   9      349.82      361.02      9.21 o 
   8   2   9      100.33      102.52      9.60 o 
  10   2   9        0.17       -0.03      1.38 o 
  12   2   9      193.06      223.07      7.28 o 
  14   2   9      159.23      185.82      8.80 o 
  16   2   9      321.09      381.21     15.60 o 
  18   2   9        0.63        0.13      0.85 o 
  20   2   9        9.82        8.01      1.45 o 
  22   2   9        3.33        2.87      1.01 o 
  24   2   9        2.00        0.90      4.25 o 
  26   2   9        0.10        2.54      5.21 o 
  28   2   9       14.69       23.38      6.76 o 
  30   2   9        0.31        5.65      5.14 o 
  32   2   9        1.54        2.76      4.11 o 
 -31   3   9        2.40        6.67      9.84 o 
 -29   3   9        0.11        0.25      3.09 o 
 -27   3   9        0.30       -0.05      2.32 o 
 -25   3   9       46.96       55.54      7.97 o 
 -23   3   9       20.21       21.06      4.03 o 
 -21   3   9        1.88        1.36      2.62 o 
 -19   3   9        0.97       -0.05      1.65 o 
 -17   3   9       12.33        6.94      2.97 o 
 -15   3   9        2.96        3.28      2.65 o 
 -13   3   9        1.10        1.69      2.49 o 
 -11   3   9      142.70      148.86      7.08 o 
  -9   3   9       85.24      102.98      5.83 o 
  -7   3   9        0.24       -1.29      2.07 o 
  -5   3   9        0.01        0.90      1.97 o 
  -3   3   9      150.58      208.28     18.85 o 
  -1   3   9     1319.84     1564.93     36.78 o 
   1   3   9        5.52       82.45     16.25 o 
   3   3   9      604.66      762.99     26.68 o 
   5   3   9       87.13       71.12      5.43 o 
   7   3   9        0.49       -0.02      1.62 o 
   9   3   9       12.64       13.10      2.17 o 
  11   3   9      192.08      241.61     10.41 o 
  13   3   9        0.57        0.79      0.93 o 
  15   3   9       31.64       32.85      6.38 o 
  17   3   9       83.08       84.38     11.37 o 
  19   3   9        3.38        4.13      2.06 o 
  21   3   9       29.40       26.49      7.61 o 
  23   3   9        1.27       -0.45      4.16 o 
  25   3   9       14.04       14.73      6.32 o 
  27   3   9       10.61       24.49      8.26 o 
  29   3   9       10.52       16.93      7.64 o 
 -28   4   9       20.37       39.23     15.10 o 
 -26   4   9        9.54       14.67     11.40 o 
 -24   4   9       17.68       18.30      4.70 o 
 -22   4   9       29.80       23.35      4.83 o 
 -20   4   9       31.67       27.38      5.80 o 
 -18   4   9        4.05        5.65      2.73 o 
 -16   4   9        1.20        2.00      1.89 o 
 -14   4   9        9.07        7.49      2.86 o 
 -12   4   9       61.84       54.05      5.19 o 
 -10   4   9       23.59       20.87      3.84 o 
  -8   4   9       84.70      100.64      9.66 o 
  -6   4   9       45.31       51.14      5.86 o 
  -4   4   9       56.92       72.54      7.01 o 
  -2   4   9      307.45      346.53     50.25 o 
   0   4   9      136.18      180.69     23.62 o 
   2   4   9       45.43       49.54      6.14 o 
   4   4   9      241.85      294.48     27.07 o 
   6   4   9        7.78        3.21      2.00 o 
   8   4   9        1.25       -0.87      1.44 o 
  10   4   9        0.18        0.78      1.62 o 
  12   4   9       10.66        6.04      3.27 o 
  14   4   9        1.92        1.34      3.50 o 
  16   4   9       13.80       16.44      5.79 o 
  18   4   9       70.51      160.00     15.41 o 
  20   4   9       16.14       19.38      7.89 o 
  22   4   9        7.42        7.81      6.09 o 
  24   4   9        0.07        0.17      6.78 o 
  26   4   9        2.39        5.83      7.17 o 
 -23   5   9        0.62      -18.47     20.93 o 
 -21   5   9        0.60       -0.89      7.76 o 
 -19   5   9        1.80        2.71      3.84 o 
 -17   5   9        4.78        2.48      2.78 o 
 -15   5   9        0.31       -0.11      2.36 o 
 -13   5   9        5.31        7.98      3.16 o 
 -11   5   9        1.40        2.50      2.60 o 
  -9   5   9        0.50        2.28      2.02 o 
  -7   5   9        0.00       -1.04      2.17 o 
  -5   5   9        0.09        0.73      1.94 o 
  -3   5   9        0.82        0.71      2.23 o 
  -1   5   9       10.91       12.35      3.36 o 
   1   5   9       10.97        9.12      3.79 o 
   3   5   9        4.61        4.56      3.19 o 
   5   5   9        0.82        0.31      1.51 o 
   7   5   9        0.61        0.87      1.96 o 
   9   5   9        1.34        1.71      3.60 o 
  11   5   9        9.22        8.86      4.73 o 
  13   5   9        1.80        6.34      6.46 o 
  15   5   9       13.47       10.09      6.71 o 
  17   5   9        0.68        1.77      6.66 o 
  19   5   9        2.86        6.17      6.97 o 
  21   5   9        0.07        1.93      5.65 o 
  23   5   9        4.90        4.72     11.82 o 
 -16   6   9        0.11        0.07      6.97 o 
 -14   6   9        9.86       20.06      5.32 o 
 -12   6   9        0.06       -1.38      4.44 o 
 -10   6   9        0.07        3.10      3.40 o 
  -8   6   9        0.68        0.68      3.38 o 
  -6   6   9       10.02        8.59      3.77 o 
  -4   6   9        0.06        0.12      2.27 o 
  -2   6   9        1.28        3.17      2.72 o 
   0   6   9        6.93        9.66      4.35 o 
   2   6   9        0.57       -0.09      3.06 o 
   4   6   9        1.50        1.00      4.64 o 
   6   6   9        0.02       -0.43      2.88 o 
   8   6   9        0.13        0.52      2.98 o 
  10   6   9        0.02        3.23      5.54 o 
  12   6   9        3.22        3.70      5.82 o 
  14   6   9        1.02        2.15      5.08 o 
 -34   0  10       12.12       15.94      8.18 o 
 -32   0  10        8.39        6.12      7.14 o 
 -30   0  10        0.78        0.09      5.32 o 
 -28   0  10        1.39        5.29      7.60 o 
 -26   0  10        8.63        7.75      5.55 o 
 -24   0  10      133.86      143.96     14.41 o 
 -22   0  10       44.16       32.92      8.71 o 
 -20   0  10      754.21      853.23     41.27 o 
 -18   0  10      942.00      938.50     39.68 o 
 -16   0  10      163.74      163.69     13.41 o 
 -14   0  10      175.98      144.01     12.03 o 
 -12   0  10      343.39      359.22     26.20 o 
 -10   0  10      541.68      618.58     24.88 o 
  -8   0  10        0.67        2.97      4.23 o 
  -6   0  10     2059.66     2094.63     65.83 o 
  -4   0  10      289.50      267.41     15.01 o 
  -2   0  10       33.18       40.96      6.41 o 
   0   0  10      398.68      437.62     17.56 o 
   2   0  10     2838.43     2905.56     87.42 o 
   4   0  10     1494.20     1637.88     44.51 o 
   6   0  10       18.25        5.03      3.13 o 
   8   0  10      433.75      496.33     15.25 o 
  10   0  10      609.86      631.85     18.09 o 
  12   0  10       25.41       16.56      3.38 o 
  14   0  10       12.81       17.07      3.78 o 
  16   0  10     1225.40     1282.09    154.23 o 
  18   0  10      203.21      202.08     21.85 o 
  20   0  10      118.02       84.25     14.93 o 
  22   0  10       31.71       27.31      4.81 o 
  24   0  10       41.91       28.96      5.16 o 
  26   0  10        2.96        2.63      2.51 o 
  28   0  10       12.02       14.13      4.65 o 
  30   0  10        0.19        2.91      4.91 o 
 -35   1  10        0.31       -6.77      6.77 o 
 -33   1  10        0.19        1.07      3.49 o 
 -31   1  10        0.10       -1.00      3.16 o 
 -29   1  10        0.08       -0.02      3.74 o 
 -27   1  10        3.13        7.79      5.06 o 
 -25   1  10        0.17        2.08      3.80 o 
 -23   1  10       51.67       56.34      7.68 o 
 -21   1  10      229.37      242.68     15.30 o 
 -19   1  10      385.59      413.64     16.48 o 
 -17   1  10      712.41      776.45     24.40 o 
 -15   1  10      207.63      215.99     10.91 o 
 -13   1  10        0.39        3.08      3.30 o 
 -11   1  10      174.24      171.59      8.73 o 
  -9   1  10       33.72       31.19      4.82 o 
  -7   1  10       42.33       42.39      5.18 o 
  -5   1  10       51.79       54.52      5.78 o 
  -3   1  10       11.47       15.47      3.78 o 
  -1   1  10       27.65       22.15      4.22 o 
   1   1  10      350.67      366.96     10.07 o 
   3   1  10      197.05      212.25      7.63 o 
   5   1  10     1216.44     1401.00     26.58 o 
   7   1  10       53.09       55.53      3.79 o 
   9   1  10        0.98        1.82      1.54 o 
  11   1  10       86.55       87.20      4.08 o 
  13   1  10      184.63      190.22     10.45 o 
  15   1  10       85.51       74.54      5.50 o 
  17   1  10      137.27      136.99     14.72 o 
  19   1  10        0.14       -1.05      1.63 o 
  21   1  10       35.33       25.84      3.37 o 
  23   1  10       71.93       67.70      9.78 o 
  25   1  10        8.56        6.21      2.48 o 
  27   1  10        0.17        2.54      3.57 o 
  29   1  10        1.90        3.67      3.87 o 
  31   1  10        0.09        3.04      3.63 o 
  33   1  10        0.07       -3.14      3.14 o 
 -34   2  10        1.78       -0.29      2.73 o 
 -32   2  10       16.90       21.59      5.87 o 
 -30   2  10        0.48       -1.46      2.78 o 
 -28   2  10        1.48        3.02      4.36 o 
 -26   2  10       20.04       21.32      4.84 o 
 -24   2  10       11.00       13.82      4.14 o 
 -22   2  10       59.94       60.71      6.72 o 
 -20   2  10        9.89        7.30      3.85 o 
 -18   2  10        0.21       -1.21      3.06 o 
 -16   2  10       25.50       24.63      5.07 o 
 -14   2  10      306.71      280.04     11.68 o 
 -12   2  10       35.70       32.90      4.95 o 
 -10   2  10        8.89       10.21      4.44 o 
  -8   2  10       29.53       27.50      4.89 o 
  -6   2  10      450.03      476.11     13.67 o 
  -4   2  10       17.30       16.80      3.91 o 
  -2   2  10       68.66       68.12      5.24 o 
   0   2  10       74.98       70.48      5.61 o 
   2   2  10       36.75       43.60      4.29 o 
   4   2  10       87.62       87.83      5.44 o 
   6   2  10       61.33       74.00      4.52 o 
   8   2  10       34.54       43.57      3.65 o 
  10   2  10       95.42       93.66      4.44 o 
  12   2  10      397.82      460.88     16.14 o 
  14   2  10       60.20       54.77      3.22 o 
  16   2  10        0.08       -0.61      1.53 o 
  18   2  10      107.14      127.66      8.85 o 
  20   2  10        0.12        0.23      1.27 o 
  22   2  10        7.18        8.65      3.17 o 
  24   2  10        3.68        6.54      4.36 o 
  26   2  10        0.92        1.65      3.42 o 
  28   2  10        5.54        6.22      6.53 o 
  30   2  10        1.04       -2.32      4.17 o 
  32   2  10        3.26        8.52      9.62 o 
 -31   3  10        0.47        0.21      4.11 o 
 -29   3  10        0.18        2.51      3.28 o 
 -27   3  10        3.06        3.13      3.44 o 
 -25   3  10       37.06       34.12      7.39 o 
 -23   3  10       26.53       28.47      5.52 o 
 -21   3  10        4.99        5.53      3.21 o 
 -19   3  10        0.27       -1.16      1.67 o 
 -17   3  10        0.11        1.33      2.22 o 
 -15   3  10       13.03        7.11      3.29 o 
 -13   3  10        0.00       -1.44      2.41 o 
 -11   3  10        4.95        2.38      2.34 o 
  -9   3  10       11.62        6.50      2.91 o 
  -7   3  10       27.67       32.65      4.52 o 
  -5   3  10      492.62      542.39     18.69 o 
  -3   3  10      504.14      592.54     26.98 o 
  -1   3  10      199.43      320.67     13.48 o 
   1   3  10     1532.20     1964.98     43.08 o 
   3   3  10       80.12      133.58     15.39 o 
   5   3  10       90.27      100.92      6.31 o 
   7   3  10        2.41        1.14      1.89 o 
   9   3  10       27.16       34.51      3.05 o 
  11   3  10        1.42        1.18      1.52 o 
  13   3  10       27.34       31.63      2.44 o 
  15   3  10       11.63       11.85      3.29 o 
  17   3  10        9.82       10.79      3.10 o 
  19   3  10       19.71       20.71      7.50 o 
  21   3  10       43.47       76.95      9.46 o 
  23   3  10       10.79        9.89      5.76 o 
  25   3  10        3.67        5.21      4.95 o 
  27   3  10        1.79        8.99      5.86 o 
  29   3  10        0.95        6.12      5.40 o 
 -28   4  10        5.62        6.89     12.18 o 
 -26   4  10        2.83        5.25      5.49 o 
 -24   4  10       22.65       21.28      4.55 o 
 -22   4  10       11.49        7.33      3.36 o 
 -20   4  10        0.20       -2.36      2.45 o 
 -18   4  10       47.12       41.41      4.22 o 
 -16   4  10       25.96       31.18      5.71 o 
 -14   4  10       24.61       14.61      3.17 o 
 -12   4  10       79.21       82.90      8.72 o 
 -10   4  10      150.53      171.06      8.54 o 
  -8   4  10        0.03       -1.53      2.74 o 
  -6   4  10        7.45        8.95      3.44 o 
  -4   4  10        0.02        0.93      2.46 o 
  -2   4  10       89.33       88.39      7.44 o 
   0   4  10        7.22       13.94      5.87 o 
   2   4  10      289.25      358.17     33.36 o 
   4   4  10      109.11      114.97     11.21 o 
   6   4  10       55.76       69.59      4.57 o 
   8   4  10       14.31       12.08      2.08 o 
  10   4  10        4.73        5.94      1.75 o 
  12   4  10        1.01       -0.91      1.96 o 
  14   4  10       34.90       30.68      7.54 o 
  16   4  10       18.60       21.54      7.13 o 
  18   4  10        0.94       -1.60      3.73 o 
  20   4  10        0.40        3.69      5.48 o 
  22   4  10        3.43        4.72      5.57 o 
  24   4  10        2.20       -0.01      4.91 o 
  26   4  10        0.62       -1.78      5.64 o 
 -23   5  10        0.00        3.38     10.97 o 
 -21   5  10       30.56       43.75     12.08 o 
 -19   5  10       32.98       54.81     10.48 o 
 -17   5  10        3.06        9.50      4.74 o 
 -15   5  10        0.42       -0.21      2.92 o 
 -13   5  10       28.59       29.54      5.43 o 
 -11   5  10       23.56       17.72      4.46 o 
  -9   5  10       11.17       10.05      3.83 o 
  -7   5  10        3.43        1.80      2.93 o 
  -5   5  10        6.61        5.59      2.58 o 
  -3   5  10        4.20        4.08      3.01 o 
  -1   5  10       25.18       26.74      4.14 o 
   1   5  10       98.73      118.39     12.43 o 
   3   5  10        5.54        9.76      3.89 o 
   5   5  10        0.10       -1.34      2.65 o 
   7   5  10        1.49        0.03      3.19 o 
   9   5  10       24.53       21.40      5.79 o 
  11   5  10       21.36       16.45      8.02 o 
  13   5  10       30.62       62.94     18.88 o 
  15   5  10        0.75        3.88      6.30 o 
  17   5  10       53.23      119.52     14.71 o 
  19   5  10        1.86        1.09      5.14 o 
  21   5  10        5.77       11.67      8.27 o 
 -14   6  10        0.95        7.76      9.01 o 
 -12   6  10        8.26       35.12     12.71 o 
 -10   6  10        4.06        6.01      4.61 o 
  -8   6  10        0.23       -0.18      2.59 o 
  -6   6  10       10.82       11.88      4.46 o 
  -4   6  10        4.69       13.24      4.58 o 
  -2   6  10        9.21       14.37      4.46 o 
   0   6  10        4.91       10.59      4.47 o 
   2   6  10        3.67        4.78      6.45 o 
   4   6  10       13.58       12.37     12.87 o 
   6   6  10        1.44       -0.44      5.24 o 
   8   6  10        1.47       -2.05      6.45 o 
  10   6  10        5.75        4.09      3.93 o 
  12   6  10       10.28       10.53      6.68 o 
 -33   1  11        0.33        4.27      4.66 o 
 -31   1  11       10.86       12.17      5.92 o 
 -29   1  11       12.21       12.44      4.94 o 
 -27   1  11        6.60       14.36      5.48 o 
 -25   1  11        8.33       12.15      4.85 o 
 -23   1  11        6.97        6.07      4.91 o 
 -21   1  11        8.43        7.90      4.65 o 
 -19   1  11       25.19       18.74      5.72 o 
 -17   1  11        3.23        3.38      4.16 o 
 -15   1  11       24.75       23.27      5.46 o 
 -13   1  11       15.17       14.48      4.48 o 
 -11   1  11      193.04      219.41     10.36 o 
  -9   1  11      141.82      148.07      9.09 o 
  -7   1  11      367.34      361.79     12.92 o 
  -5   1  11      213.00      190.75      9.21 o 
  -3   1  11      108.25      127.75      7.61 o 
  -1   1  11      290.08      332.35     11.27 o 
   1   1  11       22.47       33.08      4.21 o 
   3   1  11        2.13        0.50      1.99 o 
   5   1  11       91.11      107.58      7.00 o 
   7   1  11      199.58      207.17      7.10 o 
   9   1  11        0.00        1.63      1.70 o 
  11   1  11        6.55        5.26      2.47 o 
  13   1  11       12.93        9.64      2.33 o 
  15   1  11      205.78      195.33      7.07 o 
  17   1  11       52.94       57.24      4.61 o 
  19   1  11      336.19      343.71     17.67 o 
  21   1  11       61.94       49.42      8.27 o 
  23   1  11        1.44        0.31      1.59 o 
  25   1  11        0.47        0.38      1.61 o 
  27   1  11        0.57        5.40      5.34 o 
  29   1  11        0.31        2.77      4.63 o 
  31   1  11        3.39        3.57      3.70 o 
 -32   2  11        1.13        3.11      3.43 o 
 -30   2  11        3.66        1.85      3.22 o 
 -28   2  11        0.42        1.62      3.01 o 
 -26   2  11       37.48       42.19      6.73 o 
 -24   2  11        3.84        4.05      4.34 o 
 -22   2  11        7.58        6.30      3.64 o 
 -20   2  11      175.59      186.04     11.39 o 
 -18   2  11      266.10      303.76     16.60 o 
 -16   2  11      102.76      104.85      8.08 o 
 -14   2  11        9.15        4.72      3.56 o 
 -12   2  11       72.09       73.50      6.60 o 
 -10   2  11        0.02       -1.30      2.81 o 
  -8   2  11      207.55      200.45      9.75 o 
  -6   2  11        4.53       -2.69      3.42 o 
  -4   2  11     1583.83     1724.71     36.98 o 
  -2   2  11       66.65      151.76     20.86 o 
   0   2  11      608.00      609.85     16.35 o 
   2   2  11      242.54      285.29      9.56 o 
   4   2  11      116.70      126.76      6.52 o 
   6   2  11      198.93      232.88      9.00 o 
   8   2  11        8.01        6.35      1.84 o 
  10   2  11       24.55       24.83      2.91 o 
  12   2  11       33.27       34.18      3.39 o 
  14   2  11       20.61       19.57      3.27 o 
  16   2  11       58.28       63.23      6.57 o 
  18   2  11        0.07        0.22      1.16 o 
  20   2  11        9.22        8.66      1.91 o 
  22   2  11       20.52       20.03      3.88 o 
  24   2  11        1.93        1.20      3.77 o 
  26   2  11        0.94        3.57      4.09 o 
  28   2  11        5.00        6.94      4.25 o 
  30   2  11        0.73        3.26      5.13 o 
 -31   3  11        6.72        6.76      3.46 o 
 -29   3  11        0.31       -2.38      3.24 o 
 -27   3  11        4.03        1.31      2.72 o 
 -25   3  11        4.08        8.94      3.63 o 
 -23   3  11       25.46       23.70      5.01 o 
 -21   3  11       39.67       47.00     10.05 o 
 -19   3  11        0.01       -1.00      1.63 o 
 -17   3  11       25.70       28.22      4.56 o 
 -15   3  11      151.50      150.36      8.75 o 
 -13   3  11       69.64       62.18      5.51 o 
 -11   3  11        9.18        7.28      3.03 o 
  -9   3  11        1.83        0.70      2.09 o 
  -7   3  11        3.02       -1.36      2.59 o 
  -5   3  11      637.08      730.38     43.62 o 
  -3   3  11      102.71      119.77     13.07 o 
  -1   3  11      469.02      505.40     25.74 o 
   1   3  11      129.09      160.00      9.06 o 
   3   3  11      125.31      148.87      7.54 o 
   5   3  11        0.91       -0.28      1.82 o 
   7   3  11       11.13       11.51      2.91 o 
   9   3  11       12.07       12.37      2.70 o 
  11   3  11      227.17      285.39     14.70 o 
  13   3  11        1.25        0.78      1.01 o 
  15   3  11       13.39        7.20      1.64 o 
  17   3  11        0.91        0.56      1.74 o 
  19   3  11        4.11        4.53      4.63 o 
  21   3  11       42.95       77.10     13.40 o 
  23   3  11        3.92        5.58      5.76 o 
  25   3  11        0.51        2.56      4.55 o 
  27   3  11        0.19        0.83      4.05 o 
 -26   4  11        9.14       11.94      4.22 o 
 -24   4  11        0.25        0.65      2.95 o 
 -22   4  11       44.08       47.61      5.47 o 
 -20   4  11       12.55       16.35      4.07 o 
 -18   4  11        0.19        0.21      2.11 o 
 -16   4  11       11.59        6.40      2.77 o 
 -14   4  11        0.49        1.18      2.87 o 
 -12   4  11       10.72        8.06      3.07 o 
 -10   4  11        6.85        7.13      3.22 o 
  -8   4  11        5.04        6.18      3.49 o 
  -6   4  11        1.79        6.01      3.25 o 
  -4   4  11        1.21        6.54      3.56 o 
  -2   4  11       15.00       17.12      4.97 o 
   0   4  11       68.62       65.83      6.99 o 
   2   4  11       38.16       38.38      5.62 o 
   4   4  11       43.98       43.46      4.40 o 
   6   4  11        9.38        6.02      2.87 o 
   8   4  11       12.30        7.97      2.42 o 
  10   4  11        8.69        5.52      1.64 o 
  12   4  11        2.77        1.80      2.20 o 
  14   4  11       13.01        8.59      5.44 o 
  16   4  11        4.93        9.02      5.90 o 
  18   4  11        1.52        3.26      5.34 o 
  20   4  11        1.83       -0.92      5.41 o 
  22   4  11        0.02       -0.84      6.03 o 
  24   4  11        8.36       12.72      7.69 o 
 -21   5  11        0.95       -0.03      4.08 o 
 -19   5  11        1.49        3.07      3.23 o 
 -17   5  11        0.24        1.64      5.20 o 
 -15   5  11        7.75       11.40      4.04 o 
 -13   5  11        0.27        0.12      2.43 o 
 -11   5  11        0.00       -1.86      2.71 o 
  -9   5  11        7.09        6.94      3.97 o 
  -7   5  11        0.91       -0.22      2.38 o 
  -5   5  11        0.15        2.10      2.92 o 
  -3   5  11       12.75       10.99      3.51 o 
  -1   5  11        0.50       -0.65      2.23 o 
   1   5  11        4.03       -0.71      2.56 o 
   3   5  11        0.02       -0.36      2.11 o 
   5   5  11        1.06        0.71      2.40 o 
   7   5  11        0.02        0.04      4.29 o 
   9   5  11        3.11        3.02      5.66 o 
  11   5  11        2.47        6.06      4.49 o 
  13   5  11        5.33        5.84      4.85 o 
  15   5  11        1.48        6.07      6.92 o 
  17   5  11        4.51        9.45      8.18 o 
  19   5  11        1.61       10.24      8.15 o 
 -12   6  11        0.15        2.28      3.03 o 
 -10   6  11        2.76        9.58      3.98 o 
  -8   6  11        0.88        4.89      4.77 o 
  -6   6  11        4.22        5.74      4.38 o 
  -4   6  11        4.58        4.08      4.80 o 
  -2   6  11        5.17       18.25      5.49 o 
   0   6  11        1.29        3.84      3.55 o 
   2   6  11        0.25        1.72      5.68 o 
   4   6  11        9.11        6.87      6.16 o 
   6   6  11        5.69        6.33      7.03 o 
   8   6  11        0.53       -2.80      6.67 o 
  10   6  11        3.81        7.66     11.24 o 
 -34   0  12        0.02       -2.72      7.66 o 
 -32   0  12        3.66        5.18      7.88 o 
 -30   0  12        2.35        3.18      5.91 o 
 -28   0  12        2.52        3.49      5.24 o 
 -26   0  12        7.16       -4.41     12.69 o 
 -24   0  12      254.36      247.44     29.69 o 
 -22   0  12      622.70      792.27     41.98 o 
 -20   0  12      360.90      397.39     26.38 o 
 -18   0  12      185.34      187.25     17.75 o 
 -16   0  12      113.64      114.98     12.89 o 
 -14   0  12        6.34       -0.16      4.95 o 
 -12   0  12      194.86      201.24     15.07 o 
 -10   0  12      100.85      122.81     13.18 o 
  -8   0  12      664.50      629.73     31.13 o 
  -6   0  12     4292.11     4557.82    161.28 o 
  -4   0  12      196.25      285.66     18.57 o 
  -2   0  12      116.90      106.10     10.53 o 
   0   0  12        9.47       14.07      5.66 o 
   2   0  12     1651.55     1776.40     58.06 o 
   4   0  12      601.52      694.75     27.55 o 
   6   0  12      792.51      938.97     27.33 o 
   8   0  12       26.20       24.48      5.33 o 
  10   0  12       73.13       75.89      7.30 o 
  12   0  12       33.15       35.73      5.55 o 
  14   0  12      181.81      189.69     17.12 o 
  16   0  12      713.65      995.50    353.63 o 
  18   0  12      621.09      569.08     78.10 o 
  20   0  12      499.95      443.74     98.85 o 
  22   0  12        3.92        3.64      2.77 o 
  24   0  12        0.14       -0.37      2.08 o 
  26   0  12        0.02        4.00      5.15 o 
  28   0  12        0.14        1.42      2.72 o 
  30   0  12        0.48        9.46      6.86 o 
 -33   1  12        1.67        4.79      5.20 o 
 -31   1  12        0.00        4.03      4.75 o 
 -29   1  12        0.87        0.66      4.08 o 
 -27   1  12        0.40       -0.32      4.03 o 
 -25   1  12       32.35       23.34      6.72 o 
 -23   1  12        4.70        4.56      4.51 o 
 -21   1  12        0.60       -1.50      5.06 o 
 -19   1  12      162.92      179.71     12.77 o 
 -17   1  12       34.04       32.63      6.22 o 
 -15   1  12       10.65        8.23      4.43 o 
 -13   1  12       15.66        8.80      4.47 o 
 -11   1  12       49.88       45.11      6.01 o 
  -9   1  12        8.44        7.73      4.06 o 
  -7   1  12        0.01       -1.02      3.23 o 
  -5   1  12       59.65       68.00      6.54 o 
  -3   1  12       89.55       98.75      7.41 o 
  -1   1  12       36.36       40.72      4.12 o 
   1   1  12       16.91       23.30      3.89 o 
   3   1  12       27.53       27.17      4.88 o 
   5   1  12      186.68      202.13      7.73 o 
   7   1  12       26.06       27.03      3.48 o 
   9   1  12        0.65        1.89      1.80 o 
  11   1  12       56.59       62.74      4.65 o 
  13   1  12       19.82       20.69      3.41 o 
  15   1  12      193.19      224.01      8.55 o 
  17   1  12       16.17       15.49      3.65 o 
  19   1  12       25.58       25.96      3.48 o 
  21   1  12       10.29        9.45      2.73 o 
  23   1  12        0.17       -0.38      1.50 o 
  25   1  12        2.23        1.23      1.65 o 
  27   1  12        0.69        5.53      6.11 o 
  29   1  12        2.94       11.78      5.16 o 
  31   1  12        0.80       10.17     12.22 o 
 -32   2  12        5.76       10.73      4.24 o 
 -30   2  12        4.35       13.15      4.87 o 
 -28   2  12       41.98       45.83      6.23 o 
 -26   2  12       26.93       31.75      6.38 o 
 -24   2  12        0.39        0.32      2.74 o 
 -22   2  12        0.55        2.66      3.64 o 
 -20   2  12        1.79        1.42      3.54 o 
 -18   2  12       44.09       48.66      7.40 o 
 -16   2  12       14.64       18.96      5.74 o 
 -14   2  12        0.00        0.03      2.67 o 
 -12   2  12        3.07        2.21      2.96 o 
 -10   2  12        2.36        1.35      2.76 o 
  -8   2  12        3.38        1.62      2.22 o 
  -6   2  12      367.61      392.63     13.56 o 
  -4   2  12        0.13       85.23     37.08 o 
  -2   2  12     2859.11     3243.38     72.19 o 
   2   2  12      406.67      450.78     13.39 o 
   4   2  12       40.07       39.51      5.07 o 
   6   2  12       11.16       12.39      3.44 o 
   8   2  12        0.44        0.13      1.40 o 
  10   2  12        3.80        5.07      2.10 o 
  12   2  12       12.41       10.86      2.37 o 
  14   2  12       45.61       56.57      4.78 o 
  16   2  12       15.41       10.41      3.01 o 
  18   2  12        0.12        0.51      1.42 o 
  20   2  12        0.86        0.23      1.75 o 
  22   2  12        9.63        9.06      3.28 o 
  24   2  12       25.29       16.55     12.04 o 
  26   2  12        0.28       -0.05      2.61 o 
  28   2  12        4.91        6.31      6.78 o 
 -29   3  12        8.66       13.16      4.12 o 
 -27   3  12        5.00        6.49      3.86 o 
 -25   3  12        1.31        5.34      3.87 o 
 -23   3  12        6.77        4.69      3.43 o 
 -21   3  12       17.67        7.37      3.80 o 
 -19   3  12       22.40       13.09      3.58 o 
 -17   3  12      144.41      144.52      8.50 o 
 -15   3  12       35.77       35.22      5.57 o 
 -13   3  12       32.01       20.96      4.23 o 
 -11   3  12       59.56       52.69      5.43 o 
  -9   3  12        0.44        0.94      2.33 o 
  -7   3  12       23.60       19.36      4.57 o 
  -5   3  12        4.09        3.41      3.47 o 
  -3   3  12       22.41       26.88      5.27 o 
  -1   3  12       69.81       54.91      5.72 o 
   1   3  12       20.90       16.87      4.37 o 
   3   3  12       75.19       84.53      5.67 o 
   5   3  12       16.30       17.46      3.36 o 
   7   3  12        3.94        4.34      2.58 o 
   9   3  12       19.30       14.25      2.20 o 
  11   3  12       55.32       54.09      4.89 o 
  13   3  12      174.43      184.29     14.68 o 
  15   3  12       11.38        7.62      2.24 o 
  17   3  12        1.76        4.07      3.00 o 
  19   3  12        0.21        2.91      3.79 o 
  21   3  12        0.07        0.55      4.13 o 
  23   3  12        2.08        0.33      3.12 o 
  25   3  12        5.79        5.83      4.72 o 
  27   3  12        1.37        5.23      4.81 o 
 -26   4  12        8.97       15.86      5.14 o 
 -24   4  12        3.43        2.89      2.84 o 
 -22   4  12       32.20       29.07      8.11 o 
 -20   4  12        6.11        5.61      3.34 o 
 -18   4  12        0.94        1.03      2.51 o 
 -16   4  12        1.71        3.67      2.93 o 
 -14   4  12        0.74        1.05      2.94 o 
 -12   4  12        0.88       -0.52      2.18 o 
 -10   4  12       32.78       36.25      5.51 o 
  -8   4  12        1.96        5.64      3.44 o 
  -6   4  12       31.99       32.30      5.29 o 
  -4   4  12       40.73       41.46      5.18 o 
  -2   4  12        1.03        2.73      2.67 o 
   0   4  12        8.66        9.82      3.32 o 
   2   4  12        0.00        0.35      2.51 o 
   4   4  12        2.06        0.30      1.73 o 
   6   4  12        0.72        2.14      2.25 o 
   8   4  12        4.53        6.65      2.24 o 
  10   4  12        9.77        7.97      2.62 o 
  12   4  12        5.78       10.59      3.67 o 
  14   4  12        1.48       -3.27      3.81 o 
  16   4  12       13.50       15.47      5.63 o 
  18   4  12        7.71       12.58      6.13 o 
  20   4  12        0.68        1.93      4.13 o 
  22   4  12        5.15        8.57      6.62 o 
 -19   5  12        0.01        2.29      3.76 o 
 -17   5  12        2.53        5.60      3.94 o 
 -15   5  12        8.81       16.56      5.20 o 
 -13   5  12        2.38        4.68      3.49 o 
 -11   5  12        8.12        9.21      4.25 o 
  -9   5  12       37.84       27.05      5.03 o 
  -7   5  12       87.34      127.22     11.15 o 
  -5   5  12       11.79       12.92      4.32 o 
  -3   5  12       17.82       14.54      4.70 o 
  -1   5  12       25.68       25.31      5.25 o 
   1   5  12        0.01        2.50      2.46 o 
   3   5  12       35.55       27.88      4.99 o 
   5   5  12       19.69       13.59      5.08 o 
   7   5  12        0.42       -3.74      5.13 o 
   9   5  12       10.10       11.52      7.33 o 
  11   5  12       32.55       69.46     28.16 o 
  13   5  12        5.10        9.01      7.52 o 
  15   5  12        1.46       -1.02      4.09 o 
  17   5  12        6.51       14.51      6.92 o 
 -10   6  12        1.42        5.69      3.81 o 
  -8   6  12        0.40        3.39      3.62 o 
  -6   6  12        0.47        5.60      4.43 o 
  -4   6  12        0.02        3.84      3.74 o 
  -2   6  12        1.80        5.86      4.09 o 
   0   6  12        4.23        6.54      6.13 o 
   2   6  12        0.00       -5.12      6.19 o 
   4   6  12        0.55       -0.74      4.95 o 
   6   6  12        2.78        9.73      7.07 o 
 -31   1  13        0.11        2.92      4.18 o 
 -29   1  13        3.16       10.68      6.04 o 
 -27   1  13        5.66        5.85      5.11 o 
 -25   1  13       20.36       22.67      6.63 o 
 -23   1  13      350.57      406.41     19.60 o 
 -21   1  13        4.44        2.87      4.92 o 
 -19   1  13      275.41      265.54     15.25 o 
 -17   1  13        0.85        2.03      4.28 o 
 -15   1  13       22.05       19.51      5.96 o 
 -13   1  13        1.67       -1.40      3.06 o 
 -11   1  13        5.18        0.29      2.87 o 
  -9   1  13        4.00        1.24      3.04 o 
  -7   1  13        1.04        2.53      3.27 o 
  -5   1  13        3.62        5.15      3.81 o 
  -3   1  13      288.56      303.05     12.66 o 
  -1   1  13       27.23       44.31      5.20 o 
   1   1  13       99.62      108.49      6.85 o 
   3   1  13      219.33      220.02      9.48 o 
   5   1  13       40.85       30.93      4.77 o 
   7   1  13       56.63       69.50      4.90 o 
   9   1  13        0.03       -0.01      1.82 o 
  11   1  13       47.34       40.58      4.22 o 
  13   1  13        0.01       -2.26      2.26 o 
  15   1  13        2.42        2.17      2.21 o 
  17   1  13       82.51       90.69      7.19 o 
  19   1  13       33.58       40.24      4.85 o 
  21   1  13       26.09       26.31      4.08 o 
  23   1  13        4.42        1.06      2.04 o 
  25   1  13        5.75        8.89      4.89 o 
  27   1  13        0.38        6.66      3.82 o 
  29   1  13        4.86       -0.80      3.48 o 
 -30   2  13        0.00        1.90      3.92 o 
 -28   2  13        4.84        5.99      4.68 o 
 -26   2  13       22.54       26.53      6.70 o 
 -24   2  13        5.59       10.55      5.93 o 
 -22   2  13        1.33        0.55      3.98 o 
 -20   2  13        6.19        6.58      4.42 o 
 -18   2  13       39.82       29.19      6.66 o 
 -16   2  13       65.10       60.91      8.00 o 
 -14   2  13        9.75        5.62      4.16 o 
 -12   2  13        6.77        8.31      5.66 o 
 -10   2  13        1.61       -0.74      2.75 o 
  -8   2  13       45.68       30.47      4.55 o 
  -6   2  13      351.33      388.14     15.01 o 
  -4   2  13      154.02      173.74      9.59 o 
  -2   2  13       97.50      104.61      8.21 o 
   0   2  13      219.28      270.50     11.73 o 
   2   2  13       29.05       38.15      5.40 o 
   4   2  13      288.40      343.70     10.93 o 
   6   2  13        0.35       -2.54      2.54 o 
   8   2  13        1.76       -0.15      1.86 o 
  10   2  13        0.57        2.71      2.62 o 
  12   2  13       35.56       31.41      3.52 o 
  14   2  13      100.13      118.41     11.48 o 
  16   2  13        8.44        5.20      2.47 o 
  18   2  13        1.01        1.96      1.89 o 
  20   2  13        3.06        1.84      2.73 o 
  22   2  13        7.81        7.29      4.04 o 
  24   2  13        0.81        3.31      5.94 o 
  26   2  13        8.24        8.91      5.32 o 
  28   2  13        0.06        8.30      6.35 o 
 -27   3  13        0.72        6.95      3.99 o 
 -25   3  13       13.83       15.72      5.51 o 
 -23   3  13       13.22        6.80      2.72 o 
 -21   3  13        0.28        2.82      2.31 o 
 -19   3  13       31.53       22.90      4.38 o 
 -17   3  13       14.53        9.44      4.53 o 
 -15   3  13       48.74       43.05      6.26 o 
 -13   3  13       16.37       18.34      5.07 o 
 -11   3  13       34.52       27.66      4.98 o 
  -9   3  13        1.37       -1.53      2.73 o 
  -7   3  13       59.48       54.43      6.96 o 
  -5   3  13       36.54       41.15      5.81 o 
  -3   3  13      177.11      214.51     18.34 o 
  -1   3  13      345.86      466.21     35.79 o 
   1   3  13      253.18      312.34     22.46 o 
   3   3  13       30.42       26.62      5.09 o 
   5   3  13        1.65       -2.18      2.29 o 
   7   3  13       17.07       18.04      4.32 o 
   9   3  13       15.60       12.87      2.77 o 
  11   3  13       41.14       40.11      4.04 o 
  13   3  13       19.54       13.72      2.87 o 
  15   3  13        0.04        1.58      2.40 o 
  17   3  13        2.18        1.41      2.83 o 
  19   3  13        0.36       -0.28      4.18 o 
  21   3  13        2.20        1.73      5.13 o 
  23   3  13        4.98        9.64      8.48 o 
  25   3  13        0.94        4.59      5.15 o 
 -24   4  13        0.29       -0.92      4.56 o 
 -22   4  13        2.89        6.26      3.74 o 
 -20   4  13        0.02        2.34      3.12 o 
 -18   4  13        0.49        3.20      3.32 o 
 -16   4  13        0.86       -1.11      2.87 o 
 -14   4  13       18.85       18.70      5.33 o 
 -12   4  13       24.66       30.33      5.26 o 
 -10   4  13        1.17        6.24      3.41 o 
  -8   4  13       27.69       28.45      5.05 o 
  -6   4  13       15.11       18.16      5.15 o 
  -4   4  13       14.75       11.85      4.12 o 
  -2   4  13        8.88       10.95      3.51 o 
   0   4  13        2.16        5.03      3.36 o 
   2   4  13        4.18        3.76      2.76 o 
   4   4  13       11.15        7.52      3.61 o 
   6   4  13        6.11        5.68      2.96 o 
   8   4  13        5.86        1.07      2.44 o 
  10   4  13        0.20        1.99      2.47 o 
  12   4  13        3.82        1.08      4.66 o 
  14   4  13        1.59       -1.64      4.85 o 
  16   4  13       16.53       28.25      9.73 o 
  18   4  13       26.25       45.07     12.54 o 
  20   4  13        5.46        7.47      4.79 o 
  22   4  13        2.29        7.65      7.94 o 
 -17   5  13        4.69       11.32      5.27 o 
 -15   5  13        2.57        1.79      3.38 o 
 -13   5  13        6.88       10.88      5.25 o 
 -11   5  13        2.83        3.90      3.69 o 
  -9   5  13        0.98       -0.10      3.89 o 
  -7   5  13        1.37        2.51      3.50 o 
  -5   5  13        6.45       14.83      6.03 o 
  -3   5  13        5.28        8.49      4.54 o 
  -1   5  13       28.45       25.50      6.61 o 
   1   5  13        0.26        0.63      2.18 o 
   3   5  13        5.78        2.95      2.46 o 
   5   5  13        1.08        2.08      4.48 o 
   7   5  13        0.54        0.40      5.06 o 
   9   5  13        2.72        1.11      5.46 o 
  11   5  13        1.54        3.70      6.44 o 
  13   5  13        0.42        1.45      5.61 o 
  15   5  13        0.63        2.78      6.61 o 
  -2   6  13        3.60        7.99      5.37 o 
   0   6  13        2.39       -2.04      7.91 o 
 -30   0  14        0.24        3.60      7.40 o 
 -28   0  14        0.70        3.33      6.89 o 
 -26   0  14        4.08        9.83      9.01 o 
 -24   0  14       54.11       51.29     12.48 o 
 -22   0  14      120.23      129.16     18.03 o 
 -20   0  14      460.83      481.20     31.95 o 
 -18   0  14      376.89      378.33     26.64 o 
 -16   0  14        6.86        8.88      7.03 o 
 -14   0  14      119.74      118.11     14.23 o 
 -12   0  14       28.15       18.44      9.32 o 
 -10   0  14      161.34      158.67     16.50 o 
  -8   0  14       91.43       83.60     11.37 o 
  -6   0  14      120.93       95.36     11.61 o 
  -4   0  14       53.82       45.58      9.28 o 
  -2   0  14      125.23      130.95     12.42 o 
   0   0  14       88.83       83.62     10.42 o 
   2   0  14      696.81      545.46    148.23 o 
   4   0  14      128.04      143.47     12.70 o 
   6   0  14      291.58      319.32     14.06 o 
   8   0  14        3.40        0.17      3.43 o 
  10   0  14       45.63       37.00      5.91 o 
  12   0  14        8.57       10.00      4.14 o 
  14   0  14       76.44       84.02      9.70 o 
  16   0  14      106.11      119.53     18.14 o 
  18   0  14        6.39        5.81      3.97 o 
  20   0  14       40.73       37.12      7.05 o 
  22   0  14        7.80        6.87      3.31 o 
  24   0  14        1.24        5.18      4.57 o 
  26   0  14        0.09        0.75      3.44 o 
  28   0  14        2.43        2.82      2.89 o 
 -31   1  14        0.13        1.54      3.71 o 
 -29   1  14        1.26        6.93      5.11 o 
 -27   1  14       10.41       11.17      5.27 o 
 -25   1  14        4.11        0.83      3.63 o 
 -23   1  14       24.38       29.38      7.99 o 
 -21   1  14       23.68       27.46      6.91 o 
 -19   1  14       17.16       15.96      5.81 o 
 -17   1  14        2.89        5.23      4.41 o 
 -15   1  14       13.69       13.74      5.34 o 
 -13   1  14        2.97        0.63      3.23 o 
 -11   1  14        0.82        1.20      3.50 o 
  -9   1  14      125.55      118.24      9.03 o 
  -7   1  14       17.82       13.33      5.81 o 
  -5   1  14        1.37        0.38      3.34 o 
  -3   1  14        6.14        1.90      2.43 o 
  -1   1  14      136.07      142.63      7.89 o 
   1   1  14      129.65      132.21      8.21 o 
   3   1  14       63.29       73.43      6.01 o 
   5   1  14       11.85        8.48      2.52 o 
   7   1  14        2.49        4.00      2.70 o 
   9   1  14        8.83        4.73      2.75 o 
  11   1  14        6.72        8.02      3.24 o 
  13   1  14       41.42       62.86      5.91 o 
  15   1  14       76.34      102.04     10.65 o 
  17   1  14      138.94      169.69     14.38 o 
  19   1  14        5.95        3.33      2.35 o 
  21   1  14        2.65        3.21      2.48 o 
  23   1  14        4.55        6.15      3.27 o 
  25   1  14        0.30        1.08      2.91 o 
  27   1  14        0.37        0.26      4.24 o 
 -28   2  14        0.03        6.82      5.27 o 
 -26   2  14        0.08        0.93      2.78 o 
 -24   2  14        2.13        5.62      4.88 o 
 -22   2  14       12.97       15.81      5.71 o 
 -20   2  14        0.10        0.68      4.84 o 
 -18   2  14       46.03       27.64      7.11 o 
 -16   2  14       67.08       74.37      8.23 o 
 -14   2  14       83.55       80.41      8.19 o 
 -12   2  14       28.75       25.27      5.61 o 
 -10   2  14        9.59        6.87      3.00 o 
  -8   2  14        0.83        1.68      2.90 o 
  -6   2  14       11.21        6.09      3.76 o 
  -4   2  14       19.49       20.31      5.41 o 
  -2   2  14       16.65       18.36      4.73 o 
   0   2  14        0.37       -1.12      2.52 o 
   2   2  14      150.63      170.94      9.09 o 
   4   2  14       44.05       50.13      5.23 o 
   6   2  14        0.07       -0.17      2.34 o 
   8   2  14        9.03       12.89      3.26 o 
  10   2  14      108.67      117.73      7.30 o 
  12   2  14       32.74       32.52      4.38 o 
  14   2  14        0.31       -1.85      2.30 o 
  16   2  14       19.76       16.88      4.04 o 
  18   2  14        5.88        7.18      2.71 o 
  20   2  14        0.42        2.46      4.07 o 
  22   2  14       15.40        9.95      3.33 o 
  24   2  14        1.43        0.21     11.04 o 
  26   2  14        0.24        5.10      6.62 o 
 -27   3  14        0.14        4.62      2.67 o 
 -25   3  14       20.02       12.27      3.68 o 
 -23   3  14        2.56        2.64      2.37 o 
 -21   3  14        0.02       -0.50      2.74 o 
 -19   3  14        0.01       -0.02      2.76 o 
 -17   3  14        0.08       -3.46      3.46 o 
 -15   3  14        1.70        0.90      2.66 o 
 -13   3  14        4.52        5.26      4.00 o 
 -11   3  14        0.25       -0.54      2.85 o 
  -9   3  14       19.44       11.61      4.28 o 
  -7   3  14       10.15        6.46      4.39 o 
  -5   3  14      322.85      341.43     18.30 o 
  -3   3  14       86.20      129.79      9.93 o 
  -1   3  14      295.39      341.34     24.75 o 
   1   3  14      228.98      285.24     22.69 o 
   3   3  14        2.71        4.86      3.63 o 
   5   3  14        4.91        1.89      2.19 o 
   7   3  14        0.31        0.40      1.92 o 
   9   3  14        4.84        4.59      2.37 o 
  11   3  14       24.31       21.14      3.34 o 
  13   3  14        8.37       10.59      3.46 o 
  15   3  14        0.63        0.30      2.43 o 
  17   3  14        8.43        7.37      3.91 o 
  19   3  14        7.58       10.15      6.49 o 
  21   3  14       11.71       15.86      7.74 o 
  23   3  14        0.12        1.78      5.36 o 
 -22   4  14        0.15        3.22      3.68 o 
 -20   4  14        1.89        2.79      3.71 o 
 -18   4  14        1.75        3.65      3.46 o 
 -16   4  14        0.27        2.60      3.50 o 
 -14   4  14        0.28        2.50      3.00 o 
 -12   4  14       13.87       11.01      4.99 o 
 -10   4  14       11.07       16.22      4.29 o 
  -8   4  14       18.82       17.35      5.01 o 
  -6   4  14       22.98       24.87      5.25 o 
  -4   4  14        2.75        5.13      3.72 o 
  -2   4  14       87.19      102.28      8.16 o 
   0   4  14       31.14       44.19      7.41 o 
   2   4  14        0.00       -0.50      2.82 o 
   4   4  14        2.88        3.90      3.28 o 
   6   4  14       18.38       22.90      4.39 o 
   8   4  14       12.68       13.13      3.03 o 
  10   4  14       10.93        8.95      3.85 o 
  12   4  14        5.34        6.10      6.08 o 
  14   4  14        1.55        2.67      5.48 o 
  16   4  14        4.31        5.05      6.37 o 
  18   4  14        5.58        6.19      6.90 o 
  20   4  14        7.31       11.70      9.11 o 
 -15   5  14        4.20       14.35      7.64 o 
 -13   5  14       23.17       36.29      7.11 o 
 -11   5  14        0.06        4.49      4.67 o 
  -9   5  14        8.18        8.58      4.62 o 
  -7   5  14        0.98        0.94      4.52 o 
  -5   5  14        4.54        8.65      4.68 o 
  -3   5  14        0.09        1.53      3.85 o 
  -1   5  14       26.96       32.57      6.20 o 
   1   5  14       23.74       23.31      5.89 o 
   3   5  14        0.70        1.50      2.48 o 
   5   5  14        1.38        4.30      3.98 o 
   7   5  14        2.02        4.50      6.19 o 
   9   5  14        5.40       -0.68      5.43 o 
  11   5  14        2.98        8.12      8.17 o 
  13   5  14        1.70        1.88      6.32 o 
 -29   1  15        0.94        2.92      4.64 o 
 -27   1  15        1.18        2.27      4.43 o 
 -25   1  15       10.75        7.81      5.48 o 
 -23   1  15        4.58        1.42      4.51 o 
 -21   1  15        1.79       -1.48      4.36 o 
 -19   1  15        1.08        3.52      4.51 o 
 -17   1  15       21.64       19.78      7.05 o 
 -15   1  15       25.55       18.33      5.90 o 
 -13   1  15        1.73        2.43      3.83 o 
 -11   1  15       73.06       73.61      8.29 o 
  -9   1  15        8.87        7.90      4.79 o 
  -7   1  15      247.80      246.50     13.92 o 
  -5   1  15        5.20        0.84      3.11 o 
  -3   1  15       12.48       14.61      3.96 o 
  -1   1  15       53.28       51.29      6.53 o 
   1   1  15        2.83        4.70      3.38 o 
   3   1  15       65.10       77.74      6.83 o 
   5   1  15       13.74       10.25      3.37 o 
   7   1  15        4.95        7.65      3.17 o 
   9   1  15        1.98        2.90      2.84 o 
  11   1  15       20.46       20.67      4.66 o 
  13   1  15        0.12       -1.66      2.20 o 
  15   1  15       80.22      107.58     13.58 o 
  17   1  15        5.37        4.91      3.01 o 
  19   1  15      110.76      119.42     10.59 o 
  21   1  15        0.01        0.82      2.42 o 
  23   1  15        0.07        5.21      2.84 o 
  25   1  15        0.24        1.98      4.11 o 
 -28   2  15        0.49        0.81      4.99 o 
 -26   2  15        2.61       -0.44      4.12 o 
 -24   2  15        4.14       11.37      6.27 o 
 -22   2  15       13.41       12.89      5.87 o 
 -20   2  15       61.41       53.41     10.35 o 
 -18   2  15       84.80       81.08     13.43 o 
 -16   2  15       24.12       15.70      5.81 o 
 -14   2  15        0.10       -1.94      3.55 o 
 -12   2  15        6.79        8.41      4.52 o 
 -10   2  15        1.34        3.17      2.80 o 
  -8   2  15        2.58        0.47      2.76 o 
  -6   2  15       37.57       35.95      5.87 o 
  -4   2  15        0.14        0.92      3.51 o 
  -2   2  15        8.29        5.90      3.90 o 
   0   2  15       41.75       36.02      6.11 o 
   2   2  15       83.44       94.61      7.36 o 
   4   2  15        1.27        0.88      2.84 o 
   6   2  15        0.75       -0.54      2.33 o 
   8   2  15        3.51        5.74      2.56 o 
  10   2  15       11.11        7.24      2.71 o 
  12   2  15       35.31       47.72      7.40 o 
  14   2  15       12.27       11.88      3.49 o 
  16   2  15       38.73       31.95      3.91 o 
  18   2  15       42.99       43.50      7.04 o 
  20   2  15        0.03        0.94      3.40 o 
  22   2  15        1.62        0.92      2.45 o 
  24   2  15        0.32       -6.51      6.51 o 
 -25   3  15        0.38        5.36      2.93 o 
 -23   3  15        9.48       12.82      4.28 o 
 -21   3  15       35.54       38.50      6.86 o 
 -19   3  15        2.46        2.04      4.06 o 
 -17   3  15        0.70       -0.85      3.63 o 
 -15   3  15       44.92       36.03      5.99 o 
 -13   3  15        0.24        3.06      3.43 o 
 -11   3  15       24.79       25.57      5.43 o 
  -9   3  15        1.47       -1.95      3.51 o 
  -7   3  15      103.22       98.53      8.71 o 
  -5   3  15       74.63       87.09      8.50 o 
  -3   3  15      171.70      163.76     10.56 o 
  -1   3  15       29.40       21.43      5.35 o 
   1   3  15        6.82        3.44      3.80 o 
   3   3  15        0.46        0.60      2.30 o 
   5   3  15        0.65        0.47      2.84 o 
   7   3  15        9.60        8.29      3.85 o 
   9   3  15        7.07        4.67      2.31 o 
  11   3  15       14.26        8.95      2.58 o 
  13   3  15        0.46        2.84      2.91 o 
  15   3  15        0.25        0.56      2.00 o 
  17   3  15        0.28        1.65      6.08 o 
  19   3  15        3.56        2.22      5.37 o 
  21   3  15        2.07        5.81      7.34 o 
 -20   4  15        5.36        6.68      4.61 o 
 -18   4  15        0.49        6.25      4.40 o 
 -16   4  15        0.14       -0.07      3.35 o 
 -14   4  15        0.08        0.80      3.29 o 
 -12   4  15        0.08        3.49      4.32 o 
 -10   4  15        0.58        4.79      3.50 o 
  -8   4  15       40.15       40.20      6.58 o 
  -6   4  15        0.22        0.88      3.27 o 
  -4   4  15       35.19       31.34      6.91 o 
  -2   4  15       32.45       32.48      6.58 o 
   0   4  15       22.71       22.53      6.13 o 
   2   4  15        6.21        9.08      4.17 o 
   4   4  15       25.94       27.66      4.89 o 
   6   4  15        0.00        0.79      2.93 o 
   8   4  15        5.35        3.98      4.35 o 
  10   4  15        2.19        4.30      2.95 o 
  12   4  15        0.58        5.37      7.18 o 
  14   4  15        1.43       -0.10      5.64 o 
  16   4  15        0.62        0.12      6.15 o 
  18   4  15        4.75        4.41     16.92 o 
 -13   5  15        0.02        6.17      4.31 o 
 -11   5  15        0.02        8.96      5.65 o 
  -9   5  15        0.83       -1.72      4.25 o 
  -7   5  15        0.09        1.26      3.81 o 
  -5   5  15        1.66       11.58      5.19 o 
  -3   5  15        0.16        4.07      4.57 o 
  -1   5  15        1.02        1.90      4.76 o 
   1   5  15        0.04        2.24      3.80 o 
   3   5  15        1.21        1.26      3.23 o 
   5   5  15        0.65        1.06      3.06 o 
   7   5  15        0.14       -0.07      5.31 o 
   9   5  15        0.93        0.65      5.49 o 
 -28   0  16        1.04       -4.47      7.46 o 
 -26   0  16        0.12       -2.31      6.64 o 
 -24   0  16      177.79      210.86     25.04 o 
 -22   0  16       13.53       17.22     11.16 o 
 -20   0  16      174.54      197.59     25.36 o 
 -18   0  16        2.69        8.21      8.05 o 
 -16   0  16       18.61       19.37      8.82 o 
 -14   0  16        7.09        4.31      5.65 o 
 -12   0  16        0.59       -3.10      5.46 o 
 -10   0  16       15.71       10.39      9.25 o 
  -8   0  16      234.24      200.32     16.79 o 
  -6   0  16      223.73      219.48     18.83 o 
  -4   0  16      134.20      135.35     14.62 o 
  -2   0  16       82.37       84.26     11.62 o 
   0   0  16       12.40        7.28      4.04 o 
   2   0  16      120.23      130.22     10.67 o 
   4   0  16        1.84        3.69      4.33 o 
   6   0  16       16.49       12.52      5.73 o 
   8   0  16       10.12        6.55      4.37 o 
  10   0  16       16.75       17.49      6.62 o 
  12   0  16       10.20       10.93      4.96 o 
  14   0  16      127.92      159.15     14.17 o 
  16   0  16        6.68       11.70      6.98 o 
  18   0  16      140.09      157.28     13.06 o 
  20   0  16       11.78       13.78      6.45 o 
  22   0  16        2.73        5.65      3.30 o 
  24   0  16        2.64        9.47      4.40 o 
 -27   1  16        6.13        9.90      5.80 o 
 -25   1  16       12.20       12.51      6.82 o 
 -23   1  16       20.14       13.76      6.39 o 
 -21   1  16       85.34       80.76      9.78 o 
 -19   1  16        9.96        9.46      6.04 o 
 -17   1  16        0.51        0.23      5.01 o 
 -15   1  16        3.45        0.82      4.53 o 
 -13   1  16        7.40        7.37      4.86 o 
 -11   1  16        5.20        5.01      4.40 o 
  -9   1  16       59.19       41.78      7.23 o 
  -7   1  16        0.78       -2.41      3.78 o 
  -5   1  16      109.78      116.96      9.62 o 
  -3   1  16       25.60       32.00      5.78 o 
  -1   1  16      204.86      234.26     11.70 o 
   1   1  16       67.89       91.04      7.59 o 
   3   1  16      228.91      264.04     12.44 o 
   5   1  16       38.64       42.64      4.99 o 
   7   1  16        0.20       -1.31      2.35 o 
   9   1  16       12.75       11.89      3.68 o 
  11   1  16        8.78       12.44      3.81 o 
  13   1  16       69.31       94.84      9.82 o 
  15   1  16        0.04        0.54      2.39 o 
  17   1  16       52.84       67.66      7.45 o 
  19   1  16        1.33        2.62      2.86 o 
  21   1  16       15.99       14.85      4.36 o 
  23   1  16        0.08        2.35      3.10 o 
 -26   2  16        3.71        4.50      4.96 o 
 -24   2  16        1.07        0.42      5.02 o 
 -22   2  16        5.29        3.20      4.30 o 
 -20   2  16        0.85       -2.06      3.86 o 
 -18   2  16        0.12        2.16      4.58 o 
 -16   2  16        2.74       -1.67      4.18 o 
 -14   2  16        8.87        5.72      5.25 o 
 -12   2  16        0.89        1.74      3.03 o 
 -10   2  16        4.40        3.56      3.81 o 
  -8   2  16        0.07       -0.34      2.99 o 
  -6   2  16       87.87       95.32      8.40 o 
  -4   2  16       49.69       60.40     10.32 o 
  -2   2  16      448.45      519.06     20.57 o 
   0   2  16        5.77       17.33      4.91 o 
   2   2  16        0.22        4.65      3.89 o 
   4   2  16       15.29       14.49      4.07 o 
   6   2  16        3.41        4.12      2.38 o 
   8   2  16        0.00       -0.34      2.18 o 
  10   2  16        4.47        4.41      3.03 o 
  12   2  16       13.81       18.41      4.29 o 
  14   2  16        9.06        8.45      3.63 o 
  16   2  16        0.23        0.56      2.10 o 
  18   2  16        5.04        5.96      4.85 o 
  20   2  16        0.29       -0.77      2.38 o 
  22   2  16        0.81        3.42      3.58 o 
 -23   3  16        8.22       11.53      4.94 o 
 -21   3  16        1.53        4.68      4.46 o 
 -19   3  16        5.77        8.46      5.37 o 
 -17   3  16       30.25       26.22      5.44 o 
 -15   3  16        0.09       -0.03      3.26 o 
 -13   3  16       19.01       11.66      4.60 o 
 -11   3  16        6.79        5.81      4.34 o 
  -9   3  16       13.70       11.32      5.52 o 
  -7   3  16       12.09       12.30      4.92 o 
  -5   3  16       29.80       18.95      5.98 o 
  -3   3  16        0.50        0.64      3.51 o 
  -1   3  16       54.88       47.91      7.43 o 
   1   3  16       10.09       15.13      4.68 o 
   3   3  16       16.96       17.25      4.15 o 
   5   3  16        9.36        9.10      4.01 o 
   7   3  16        2.46        3.28      3.64 o 
   9   3  16        2.19        2.66      2.90 o 
  11   3  16        6.67        6.61      3.12 o 
  13   3  16       18.76       18.58      5.97 o 
  15   3  16        6.24        7.86      4.35 o 
  17   3  16        1.99        2.54      4.14 o 
  19   3  16        0.12        2.56      5.58 o 
 -18   4  16        5.58        9.25      5.47 o 
 -16   4  16        3.68        1.78      3.36 o 
 -14   4  16       10.26        9.29      4.43 o 
 -12   4  16        5.32       16.19      7.35 o 
 -10   4  16        2.51        7.71      3.97 o 
  -8   4  16        0.65       -0.69      4.51 o 
  -6   4  16        2.97        8.13      5.77 o 
  -4   4  16        2.63        3.33      4.46 o 
  -2   4  16        0.81        0.12      3.00 o 
   0   4  16        8.45       13.50      5.28 o 
   2   4  16        1.43        1.09      3.70 o 
   4   4  16        0.91        2.59      2.84 o 
   6   4  16        0.00        0.20      2.32 o 
   8   4  16       13.99       23.91     12.66 o 
  10   4  16       11.53        8.96      4.88 o 
  12   4  16        0.56       -3.12      4.90 o 
  14   4  16        0.36       -0.82      5.28 o 
  -7   5  16       14.96       20.42      5.76 o 
  -5   5  16        1.09        0.89      4.50 o 
  -3   5  16        4.99        9.45      5.66 o 
  -1   5  16        4.26       16.63      6.60 o 
   1   5  16        2.09        9.34      5.25 o 
   3   5  16        5.44       14.25      9.19 o 
   5   5  16        1.13        0.81      5.69 o 
 -25   1  17       11.03        2.42      4.94 o 
 -23   1  17       61.08       49.06     10.19 o 
 -21   1  17       23.83       11.07      6.11 o 
 -19   1  17       40.24       27.60      7.98 o 
 -17   1  17        0.16        0.66      3.94 o 
 -15   1  17       18.60       16.34      6.49 o 
 -13   1  17        1.61        1.95      4.36 o 
 -11   1  17        6.05        5.29      4.56 o 
  -9   1  17        3.59       -3.06      4.49 o 
  -7   1  17        4.15        2.38      3.77 o 
  -5   1  17       12.24        6.46      3.80 o 
  -3   1  17      220.58      270.54     14.29 o 
  -1   1  17       50.84       51.50      7.96 o 
   1   1  17        0.13        0.20      2.78 o 
   3   1  17        5.78        3.49      2.77 o 
   5   1  17       17.06       12.36      4.10 o 
   7   1  17       11.00        6.62      3.30 o 
   9   1  17        4.43        5.39      3.08 o 
  11   1  17        1.99        1.22      2.54 o 
  13   1  17        0.04        1.75      2.96 o 
  15   1  17        9.65        8.23      4.25 o 
  17   1  17       17.18       12.68      4.10 o 
  19   1  17        1.40        1.36      2.65 o 
  21   1  17        0.49        4.16      3.15 o 
 -24   2  17        0.07        3.96      5.31 o 
 -22   2  17       22.76       26.22      7.96 o 
 -20   2  17        1.93       -0.13      4.03 o 
 -18   2  17        0.15        0.12      4.00 o 
 -16   2  17        1.33       -0.52      3.68 o 
 -14   2  17        1.22        4.87      3.53 o 
 -12   2  17        0.66        2.51      2.90 o 
 -10   2  17        4.55        7.71      4.61 o 
  -8   2  17       28.99       31.18      6.48 o 
  -6   2  17       25.24       23.65      5.70 o 
  -4   2  17       96.23      122.60     10.10 o 
  -2   2  17       18.92       15.48      5.11 o 
   0   2  17      195.07      220.49     13.44 o 
   2   2  17       12.23       11.74      4.84 o 
   4   2  17       62.64       46.65      5.72 o 
   6   2  17        0.87        2.81      2.52 o 
   8   2  17        1.06        1.22      2.46 o 
  10   2  17        4.07        6.67      3.38 o 
  12   2  17        4.64        2.67      2.94 o 
  14   2  17        1.92        3.49      3.16 o 
  16   2  17        7.23        7.81      3.19 o 
  18   2  17        0.10       -0.92      4.02 o 
  20   2  17        1.03        2.52      3.30 o 
 -21   3  17        0.00       -1.31      4.59 o 
 -19   3  17       10.37        5.89      4.42 o 
 -17   3  17        0.00        1.79      3.24 o 
 -15   3  17        3.90        3.51      3.98 o 
 -13   3  17        5.35        2.49      3.75 o 
 -11   3  17        0.71        0.41      3.32 o 
  -9   3  17       19.56       21.24      6.27 o 
  -7   3  17        6.09        4.67      4.17 o 
  -5   3  17        1.05        0.20      3.08 o 
  -3   3  17       15.07       12.51      5.11 o 
  -1   3  17        2.51        0.56      2.79 o 
   1   3  17        6.00        3.80      3.60 o 
   3   3  17        0.48       -1.72      2.75 o 
   5   3  17        4.63        4.50      2.96 o 
   7   3  17        1.64       -0.49      3.58 o 
   9   3  17        7.73       14.59      6.16 o 
  11   3  17       15.82        9.51      3.09 o 
  13   3  17        0.03        3.93      4.70 o 
  15   3  17        0.12        0.73      2.97 o 
  17   3  17        0.18       -0.17      4.20 o 
 -14   4  17       14.17       12.07      5.05 o 
 -12   4  17        0.22       -0.66      4.07 o 
 -10   4  17        0.53        4.41      4.20 o 
  -8   4  17       11.72       18.75      6.35 o 
  -6   4  17        5.30        3.77      4.22 o 
  -4   4  17        0.95        1.74      3.78 o 
  -2   4  17        7.58        7.83      4.61 o 
   0   4  17       12.96       20.56      6.02 o 
   2   4  17        1.08        2.76      5.05 o 
   4   4  17        0.85       -3.92      3.92 o 
   6   4  17        0.16        3.40      2.66 o 
   8   4  17        2.77        3.19      4.33 o 
  10   4  17        1.23       11.79      7.85 o 
  12   4  17        1.61       10.89      9.98 o 
 -24   0  18       30.90       19.48     11.16 o 
 -22   0  18       14.19       16.40     10.50 o 
 -20   0  18       59.69       36.87     16.16 o 
 -18   0  18       33.79       19.49      9.74 o 
 -16   0  18       38.56       23.97      9.72 o 
 -14   0  18       13.31        8.85      7.03 o 
 -12   0  18       10.69        8.92      6.81 o 
 -10   0  18        6.14        6.04      7.13 o 
  -8   0  18        7.95        3.28      5.63 o 
  -6   0  18        0.04       -0.46      4.77 o 
  -4   0  18       55.67       50.07     12.72 o 
  -2   0  18       16.44        6.10      4.26 o 
   0   0  18       36.32       27.69      7.20 o 
   2   0  18       20.97       19.77      6.90 o 
   4   0  18       13.63       14.61      5.86 o 
   6   0  18        3.91        4.95      5.69 o 
   8   0  18        1.35        7.90      6.14 o 
  10   0  18       23.02       30.51      8.95 o 
  12   0  18        0.02        6.70      5.78 o 
  14   0  18        0.83        4.87      5.08 o 
  16   0  18       15.61       19.28      7.28 o 
  18   0  18        2.67        5.96      4.98 o 
  20   0  18        6.56        5.29      5.19 o 
 -23   1  18        3.68       -1.06      4.61 o 
 -21   1  18        8.06        4.72      5.78 o 
 -19   1  18        8.79        5.99      5.99 o 
 -17   1  18       10.60        9.76      6.21 o 
 -15   1  18        1.82        2.61      4.80 o 
 -13   1  18        0.27        2.88      4.69 o 
 -11   1  18        7.34        3.50      4.75 o 
  -9   1  18       43.99       20.53      6.08 o 
  -7   1  18        3.83        2.58      3.15 o 
  -5   1  18        3.84        2.50      3.71 o 
  -3   1  18        3.51        5.96      4.58 o 
  -1   1  18       70.44       59.48      7.69 o 
   1   1  18       66.02       70.05      7.39 o 
   3   1  18       19.69       13.96      4.35 o 
   5   1  18        7.07        6.52      3.94 o 
   7   1  18        3.59        0.77      2.60 o 
   9   1  18        5.43        8.97      4.17 o 
  11   1  18        7.10        2.70      3.16 o 
  13   1  18        7.54       12.04      4.05 o 
  15   1  18       24.88       31.83      6.50 o 
  17   1  18       21.36       19.91      4.45 o 
  19   1  18        2.59        3.53      2.99 o 
 -22   2  18        9.15        9.68      5.94 o 
 -20   2  18        0.08       -0.52      3.26 o 
 -18   2  18        4.35        9.06      6.11 o 
 -16   2  18       28.92       13.24      4.35 o 
 -14   2  18        6.25        4.79      3.66 o 
 -12   2  18       36.73       28.99      6.29 o 
 -10   2  18        6.02        9.66      5.15 o 
  -8   2  18        8.80        4.11      3.84 o 
  -6   2  18        0.81        1.18      3.08 o 
  -4   2  18       20.23       16.66      5.97 o 
  -2   2  18       12.12       10.06      4.55 o 
   0   2  18        7.88        3.07      3.97 o 
   2   2  18       11.04        5.77      3.95 o 
   4   2  18        3.66        1.47      2.79 o 
   6   2  18       11.34        7.12      2.99 o 
   8   2  18        0.63       -2.49      3.03 o 
  10   2  18       14.12       16.74      4.07 o 
  12   2  18        3.46        7.31      4.65 o 
  14   2  18       13.98       15.91      3.90 o 
  16   2  18        0.79       -4.68      7.05 o 
  18   2  18        6.51        8.70      6.55 o 
 -17   3  18        4.05        8.60      5.52 o 
 -15   3  18        0.16       -0.15      3.71 o 
 -13   3  18        0.00        8.28      5.14 o 
 -11   3  18        0.28        4.57      4.48 o 
  -9   3  18        0.42        1.16      4.05 o 
  -7   3  18        5.47        4.81      4.83 o 
  -5   3  18       23.98       18.75      5.89 o 
  -3   3  18        0.60        3.05      3.39 o 
  -1   3  18       15.59       10.98      5.36 o 
   1   3  18        6.35        4.10      3.54 o 
   3   3  18        4.25        4.54      3.99 o 
   5   3  18        0.46        5.66      3.36 o 
   7   3  18        0.29        3.70      3.80 o 
   9   3  18        1.30        4.47      4.14 o 
  11   3  18        1.13       -1.29      4.68 o 
  13   3  18        0.03        3.53      4.15 o 
 -10   4  18        1.62       -3.04      3.98 o 
  -8   4  18       23.55       23.33      6.33 o 
  -6   4  18       13.02       15.09      6.28 o 
  -4   4  18       29.50       24.08      6.92 o 
  -2   4  18       51.68       44.11      7.71 o 
   0   4  18        0.76        2.45      3.68 o 
   2   4  18        5.24       14.83      5.20 o 
   4   4  18        0.03        4.79      3.96 o 
   6   4  18       10.17       12.12      3.56 o 
 -21   1  19        4.18        5.32      6.18 o 
 -19   1  19        0.15        5.04      5.46 o 
 -17   1  19       14.26       13.42      6.55 o 
 -15   1  19       22.92       16.40      6.64 o 
 -13   1  19        0.26       -2.76      4.83 o 
 -11   1  19       26.48       19.29      6.11 o 
  -9   1  19        4.65        2.90      4.16 o 
  -7   1  19        7.03        5.44      3.85 o 
  -5   1  19        0.03       -0.31      4.43 o 
  -3   1  19       36.14       41.12      7.42 o 
  -1   1  19        0.60        0.38      3.43 o 
   1   1  19        0.00        0.59      2.52 o 
   3   1  19       11.61        7.92      3.97 o 
   5   1  19        1.13        5.47      3.52 o 
   7   1  19        0.29       -1.24      3.29 o 
   9   1  19       16.01       20.15      5.06 o 
  11   1  19        3.86        3.35      3.57 o 
  13   1  19        0.41        3.99      3.60 o 
  15   1  19        1.87        7.62      4.56 o 
  17   1  19       12.20       13.51      4.25 o 
 -18   2  19        7.44        7.08      4.08 o 
 -16   2  19        2.71       -4.11      4.11 o 
 -14   2  19        3.75       -0.36      3.96 o 
 -12   2  19        1.03        1.31      3.59 o 
 -10   2  19        7.00       10.15      5.36 o 
  -8   2  19       11.67        7.40      4.60 o 
  -6   2  19        1.16       -1.15      3.39 o 
  -4   2  19        2.28        1.58      3.55 o 
  -2   2  19        0.04       -0.96      4.12 o 
   0   2  19        1.87        0.72      2.98 o 
   2   2  19       11.15        8.60      4.04 o 
   4   2  19        5.01        1.62      2.81 o 
   6   2  19        0.02        0.69      3.12 o 
   8   2  19        1.67        5.61      3.58 o 
  10   2  19        0.05        1.26      3.96 o 
  12   2  19       14.97       14.59      5.15 o 
  14   2  19        0.00        3.70      3.07 o 
 -15   3  19        0.48        2.63      5.83 o 
 -13   3  19        3.15        4.55      4.58 o 
 -11   3  19        6.42        7.12      5.28 o 
  -9   3  19        1.45        1.07      4.29 o 
  -7   3  19        4.79        2.01      3.81 o 
  -5   3  19        0.37       -0.01      3.33 o 
  -3   3  19       13.58        5.57      4.44 o 
  -1   3  19        2.37       -0.53      3.08 o 
   1   3  19        1.63        0.28      3.13 o 
   3   3  19        0.02        4.44      4.22 o 
   5   3  19        2.71        1.15      2.35 o 
   7   3  19        2.28        1.89      3.67 o 
   9   3  19        0.73        2.45      2.46 o 
  11   3  19        0.01        0.90      5.96 o 
 -18   0  20        4.71        3.78      6.72 o 
 -16   0  20        3.30       -1.28      6.60 o 
 -14   0  20        1.57       -0.28      7.01 o 
 -12   0  20        0.01       -0.51      6.70 o 
 -10   0  20        0.05       -0.35      5.23 o 
  -8   0  20        0.54        3.26      6.80 o 
  -6   0  20        0.76       -3.05      7.31 o 
  -4   0  20      170.54      120.76     39.30 o 
  -2   0  20      131.23      162.83     18.95 o 
   0   0  20       19.70       21.77      8.46 o 
   2   0  20        6.04        7.81      6.10 o 
   4   0  20        0.62        7.91      6.03 o 
   6   0  20        3.94       15.69      6.87 o 
   8   0  20        3.87        2.61      4.75 o 
  10   0  20        4.06        2.35      4.66 o 
  12   0  20        4.10        1.45      4.09 o 
  14   0  20        0.08        5.54      6.29 o 
 -17   1  20        0.39       -1.11      3.82 o 
 -15   1  20        0.09        2.15      4.37 o 
 -13   1  20        1.55        2.45      4.11 o 
 -11   1  20        4.45        2.67      3.70 o 
  -9   1  20       12.50        5.77      3.94 o 
  -7   1  20        0.28        0.21      3.34 o 
  -5   1  20       47.35       40.35      7.98 o 
  -3   1  20        0.00        2.97      4.52 o 
  -1   1  20       66.12       47.92      9.06 o 
   1   1  20        1.22        1.44      3.52 o 
   3   1  20       32.31       23.04      5.88 o 
   5   1  20        1.79        3.16      3.57 o 
   7   1  20        0.23        1.86      2.90 o 
   9   1  20        0.98        1.11      2.83 o 
  11   1  20       12.48       12.71      4.47 o 
  13   1  20        1.91        4.01      3.79 o 
 -14   2  20        1.94        3.18      3.82 o 
 -12   2  20        2.08       -1.91      3.95 o 
 -10   2  20        0.83        2.72      4.02 o 
  -8   2  20        1.77        2.48      3.92 o 
  -6   2  20        0.57       -0.26      3.80 o 
  -4   2  20        9.94        3.41      4.78 o 
  -2   2  20        7.28        6.59      5.01 o 
   0   2  20        0.72        2.81      4.03 o 
   2   2  20        8.66        8.98      3.91 o 
   4   2  20        0.19       -0.66      2.89 o 
   6   2  20        0.27        2.13      3.21 o 
   8   2  20        0.10        7.13      4.51 o 
  10   2  20        0.01        3.39      4.93 o 
  -9   3  20       11.25       10.24      7.22 o 
  -7   3  20        0.02       -0.09      4.18 o 
  -5   3  20       13.78       11.05      5.06 o 
  -3   3  20        1.53        3.50      3.78 o 
  -1   3  20        4.99        4.16      4.16 o 
   1   3  20        2.93        1.90      3.68 o 
   3   3  20       10.62       13.11      4.47 o 
   5   3  20        2.79        4.96      4.32 o 
 -13   1  21        2.43        0.64      3.98 o 
 -11   1  21        0.07       -1.32      3.59 o 
  -9   1  21        0.65        2.42      3.97 o 
  -7   1  21        2.56       -1.98      4.16 o 
  -5   1  21       20.39       12.26      6.11 o 
  -3   1  21       91.76      101.78     12.40 o 
  -1   1  21        1.59       -0.37      3.37 o 
   1   1  21        3.18        0.58      3.25 o 
   3   1  21        0.41        1.48      3.63 o 
   5   1  21        3.64        3.50      3.64 o 
   7   1  21        0.49       -0.79      3.47 o 
   9   1  21        1.54        5.35      3.46 o 
 -10   2  21        7.46        5.90      4.49 o 
  -8   2  21        1.03       -1.22      3.51 o 
  -6   2  21        0.40        1.40      4.26 o 
  -4   2  21        1.22        2.66      4.35 o 
  -2   2  21        8.75        2.13      3.78 o 
   0   2  21        7.34        2.90      3.83 o 
   2   2  21        6.08        7.81      3.87 o 
   4   2  21        5.48        6.83      4.80 o 
  -8   0  22        0.33        0.55      3.80 o 
  -6   0  22        4.62        4.63      5.12 o 
  -4   0  22        7.69       10.95      7.39 o 
  -2   0  22        9.12        6.16      6.72 o 
   0   0  22        0.23        2.00      4.86 o 
   2   0  22        4.59        6.94      8.78 o 
   4   0  22        0.60        2.47      6.08 o 
  -5   1  22        0.06       -0.15      3.77 o 
  -3   1  22        2.28        2.11      3.49 o 
  -1   1  22       16.37        8.05      4.74 o 
   1   1  22        0.50       -0.33      4.24 o 
                                                 
